# Supplementary material for: trans-Bis(5,5-diphenyl­hydantoinato-κN 3)bis­(propane-1,2-diamine-κ2 N,N′)nickel(II)
Source: Acta Crystallogr Sect E Struct Rep Online. 2008 Nov 29;64(Pt 12):m1636. doi: 10.1107/S1600536808038749 (PMC2959799; doi:10.1107/S1600536808038749)
Supplement: Supplementary file 1 [file e-64-m1636-sup1.cif]

##############################################################################
###                                                                        ###
###        Electronic paper (Acta Crystallographica Section E)             ###
###                                                                        ###
##############################################################################
#                                                                            #
# This CIF contains the data in a paper accepted for publication in Acta     #
# Crystallographica Section E. It conforms to the requirements of Notes      #
# for Authors for Section E, and has been peer reviewed under the auspices   #
# of the IUCr Commission on Journals.                                        #
#                                                                            #
# Full details of the Crystallographic Information File format               #
# are given in the paper "The Crystallographic Information File (CIF):       #
# a New Standard Archive File for Crystallography" by S. R. Hall, F. H.      #
# Allen and I. D. Brown [Acta Cryst. (1991), A47, 655-685].                  #
#                                                                            #
# The current version of the core CIF dictionary is obtainable from          #
# ftp://ftp.iucr.org/pub/cif_core.dic. The current version number is 2.4.    #
#                                                                            #
# Software is freely available for graphical display of the structure(s) in  #
# this CIF.  For information consult the CIF home page http://www.iucr.org/  #
# cif/home.html                                                              #
#                                                                            #
# This file may be used for bona fide research purposes within the           #
# scientific community so long as proper attribution is given to the journal # 
# article from which it was obtained.                                        #
#                                                                            #
##############################################################################
                                             
data_I
_audit_creation_method     SHELXL-97
_chemical_name_systematic
;
<i>trans</i>-Bis(5,5-diphenylhydantoinato-\k<i>N</i>^3^)bis(propane-1,2-
diamine-\k^2^<i>N</i>,<i>N</i>')nickel(II)
;
_chemical_name_common     ?
_chemical_formula_moiety     'C36 H42 N8 Ni O4'
_chemical_formula_sum     'C36 H42 N8 Ni O4'
_chemical_formula_iupac     '[Ni (C15 H11 N2 O2)2 (C3 H10 N2)2]'
_chemical_formula_weight     709.49
_chemical_melting_point     ?
_symmetry_cell_setting     Triclinic
_symmetry_space_group_name_H-M     'P -1'
_symmetry_space_group_name_Hall     '-P 1'
loop_
    _symmetry_equiv_pos_as_xyz
    'x, y, z'
    '-x, -y, -z'
_cell_length_a     8.5810(10)
_cell_length_b     9.7310(10)
_cell_length_c     12.036(2)
_cell_angle_alpha     100.602(2)
_cell_angle_beta     90.2980(10)
_cell_angle_gamma     113.951(2)
_cell_volume     899.2(2)
_cell_formula_units_Z     1
_cell_measurement_reflns_used     3393
_cell_measurement_theta_min     2.608
_cell_measurement_theta_max     28.214
_cell_measurement_temperature     298(2)
_exptl_crystal_description     Block
_exptl_crystal_colour     violet
_exptl_crystal_size_max     0.47
_exptl_crystal_size_mid     0.45
_exptl_crystal_size_min     0.36
_exptl_crystal_density_diffrn     1.310
_exptl_crystal_density_meas     ?
_exptl_crystal_density_method     'not measured'
_exptl_crystal_F_000     374
_exptl_absorpt_coefficient_mu     0.589
_exptl_absorpt_correction_type     multi-scan
_exptl_absorpt_process_details     '(SADABS; Sheldrick, 1996)'
_exptl_absorpt_correction_T_min     0.7693
_exptl_absorpt_correction_T_max     0.8159
_exptl_special_details
;
;
_diffrn_ambient_temperature     298(2)
_diffrn_radiation_type     MoK\a
_diffrn_radiation_wavelength     0.71073
_diffrn_radiation_source     'fine-focus sealed tube'
_diffrn_radiation_monochromator     graphite
_diffrn_measurement_device_type     'Bruker SMART CCD area-detector'
_diffrn_measurement_method     '\f and \w'
_diffrn_detector_area_resol_mean     ?
_diffrn_reflns_number     4760
_diffrn_reflns_av_R_equivalents     0.0109
_diffrn_reflns_av_sigmaI/netI     0.0213
_diffrn_reflns_theta_min     1.73
_diffrn_reflns_theta_max     25.01
_diffrn_reflns_theta_full     25.19
_diffrn_measured_fraction_theta_max     0.980
_diffrn_measured_fraction_theta_full     0.980
_diffrn_reflns_limit_h_min     -7
_diffrn_reflns_limit_h_max     10
_diffrn_reflns_limit_k_min     -11
_diffrn_reflns_limit_k_max     11
_diffrn_reflns_limit_l_min     -14
_diffrn_reflns_limit_l_max     14
_diffrn_standards_number     ?
_diffrn_standards_interval_count     ?
_diffrn_standards_interval_time     ?
_diffrn_standards_decay_%     ?
_refine_special_details
;
Refinement of <i>F</i>^2^ against ALL reflections. The weighted <i>R</i>-factor
<i>wR</i> and goodness of fit <i>S</i> are based on <i>F</i>^2^, conventional
<i>R</i>-factors <i>R</i> are based on <i>F</i>, with <i>F</i> set to zero for
negative <i>F</i>^2^. The threshold expression of <i>F</i>^2^ >
\s(<i>F</i>^2^) is used only for calculating <i>R</i>-factors(gt) <i>etc</i>.
and is not relevant to the choice of reflections for refinement.
<i>R</i>-factors based on <i>F</i>^2^ are statistically about twice as large
as those based on <i>F</i>, and <i>R</i>- factors based on ALL data will be
even larger.
;
_reflns_number_total     3164
_reflns_number_gt     2908
_reflns_threshold_expression     I>2\s(I)
_refine_ls_structure_factor_coef     Fsqd
_refine_ls_matrix_type     full
_refine_ls_R_factor_all     0.0327
_refine_ls_R_factor_gt     0.0282
_refine_ls_wR_factor_gt     0.0711
_refine_ls_wR_factor_ref     0.0745
_refine_ls_goodness_of_fit_ref     1.091
_refine_ls_restrained_S_all     1.091
_refine_ls_number_reflns     3164
_refine_ls_number_parameters     253
_refine_ls_number_restraints     0
_refine_ls_hydrogen_treatment     constr
_refine_ls_weighting_scheme     calc
_refine_ls_weighting_details
         'calc w=1/[\s^2^(Fo^2^)+(0.0351P)^2^+0.2523P] where P=(Fo^2^+2Fc^2^)/3'
_atom_sites_solution_hydrogens     geom
_atom_sites_solution_primary     direct
_atom_sites_solution_secondary     difmap
_refine_ls_shift/su_max     0.001
_refine_ls_shift/su_mean     0.000
_refine_diff_density_max     0.168
_refine_diff_density_min     -0.221
_refine_ls_extinction_method     none
_refine_ls_extinction_coef     ?
loop_
    _atom_type_symbol
    _atom_type_description
    _atom_type_scat_dispersion_real
    _atom_type_scat_dispersion_imag
    _atom_type_scat_source
    'C' 'C' 0.0033 0.0016
                         'International Tables Vol C Tables 4.2.6.8 and 6.1.1.4'
    'H' 'H' 0.0000 0.0000
                         'International Tables Vol C Tables 4.2.6.8 and 6.1.1.4'
    'N' 'N' 0.0061 0.0033
                         'International Tables Vol C Tables 4.2.6.8 and 6.1.1.4'
    'O' 'O' 0.0106 0.0060
                         'International Tables Vol C Tables 4.2.6.8 and 6.1.1.4'
    'Ni' 'Ni' 0.3393 1.1124
                         'International Tables Vol C Tables 4.2.6.8 and 6.1.1.4'
_computing_data_collection     'SMART (Siemens, 1996)'
_computing_cell_refinement     'SMART (Siemens, 1996)'
_computing_data_reduction     'SAINT (Siemens, 1996)'
_computing_structure_solution     'SHELXS97 (Sheldrick, 2008)'
_computing_structure_refinement     'SHELXL97 (Sheldrick, 2008)'
_computing_molecular_graphics     'SHELXTL (Sheldrick, 2008)'
_computing_publication_material     'SHELXTL (Sheldrick, 2008)'
loop_
    _atom_site_type_symbol
    _atom_site_label
    _atom_site_fract_x
    _atom_site_fract_y
    _atom_site_fract_z
    _atom_site_U_iso_or_equiv
    _atom_site_adp_type
    _atom_site_calc_flag
    _atom_site_refinement_flags
    _atom_site_occupancy
    _atom_site_disorder_assembly
    _atom_site_disorder_group
    Ni Ni1 0.5000 0.5000 0.5000 0.02926(10) Uani d S 1 . .
    N N1 0.09328(19) 0.14829(16) 0.62697(11) 0.0390(4) Uani d . 1 . .
    H H1 0.0097 0.0587 0.6140 0.047 Uiso calc R 1 . .
    N N2 0.31918(17) 0.35330(15) 0.59323(11) 0.0327(3) Uani d . 1 . .
    N N3 0.70216(19) 0.52417(18) 0.61129(13) 0.0448(4) Uani d . 1 . .
    H H3A 0.7766 0.6235 0.6302 0.054 Uiso calc PR 0.749(12) A 1
    H H3B 0.6617 0.4923 0.6751 0.054 Uiso calc PR 0.749(12) A 1
    H H3'A 0.7990 0.6047 0.6039 0.054 Uiso d PR 0.251(12) A 2
    H H3'B 0.6766 0.5364 0.6839 0.054 Uiso d PR 0.251(12) A 2
    N N4 0.5406(2) 0.31168(17) 0.41315(13) 0.0426(4) Uani d . 1 . .
    H H4A 0.4402 0.2291 0.3932 0.051 Uiso calc PR 0.749(12) A 1
    H H4B 0.5927 0.3333 0.3499 0.051 Uiso calc PR 0.749(12) A 1
    H H4'A 0.4581 0.2250 0.4272 0.051 Uiso d PR 0.251(12) A 2
    H H4'B 0.5306 0.3081 0.3381 0.051 Uiso d PR 0.251(12) A 2
    O O1 0.17051(16) 0.14829(14) 0.44533(10) 0.0465(3) Uani d . 1 . .
    O O2 0.39713(17) 0.50006(14) 0.77351(10) 0.0473(3) Uani d . 1 . .
    C C1 0.1917(2) 0.21085(18) 0.54757(13) 0.0337(4) Uani d . 1 . .
    C C2 0.3030(2) 0.38406(18) 0.70541(13) 0.0329(4) Uani d . 1 . .
    C C3 0.1457(2) 0.25095(18) 0.73787(13) 0.0330(4) Uani d . 1 . .
    C C4 0.0040(2) 0.3011(2) 0.77944(14) 0.0368(4) Uani d . 1 . .
    C C5 0.0355(3) 0.4505(2) 0.82802(17) 0.0510(5) Uani d . 1 . .
    H H5 0.1464 0.5265 0.8351 0.061 Uiso calc R 1 . .
    C C6 -0.0972(3) 0.4891(3) 0.86675(19) 0.0635(6) Uani d . 1 . .
    H H6 -0.0740 0.5905 0.8991 0.076 Uiso calc R 1 . .
    C C7 -0.2594(3) 0.3800(3) 0.85770(19) 0.0650(6) Uani d . 1 . .
    H H7 -0.3475 0.4064 0.8836 0.078 Uiso calc R 1 . .
    C C8 -0.2934(3) 0.2302(3) 0.8102(2) 0.0712(7) Uani d . 1 . .
    H H8 -0.4047 0.1551 0.8043 0.085 Uiso calc R 1 . .
    C C9 -0.1620(3) 0.1901(3) 0.7708(2) 0.0582(5) Uani d . 1 . .
    H H9 -0.1861 0.0884 0.7385 0.070 Uiso calc R 1 . .
    C C10 0.1974(2) 0.1815(2) 0.82832(14) 0.0370(4) Uani d . 1 . .
    C C11 0.2842(3) 0.2747(2) 0.93080(16) 0.0503(5) Uani d . 1 . .
    H H11 0.3119 0.3795 0.9434 0.060 Uiso calc R 1 . .
    C C12 0.3302(3) 0.2147(3) 1.01427(19) 0.0684(6) Uani d . 1 . .
    H H12 0.3890 0.2790 1.0822 0.082 Uiso calc R 1 . .
    C C13 0.2896(4) 0.0616(4) 0.9973(2) 0.0843(8) Uani d . 1 . .
    H H13 0.3212 0.0211 1.0533 0.101 Uiso calc R 1 . .
    C C14 0.2023(4) -0.0325(3) 0.8978(3) 0.0929(9) Uani d . 1 . .
    H H14 0.1736 -0.1373 0.8866 0.112 Uiso calc R 1 . .
    C C15 0.1555(3) 0.0270(2) 0.8124(2) 0.0637(6) Uani d . 1 . .
    H H15 0.0961 -0.0381 0.7450 0.076 Uiso calc R 1 . .
    C C16 0.7858(7) 0.4340(8) 0.5562(4) 0.0575(12) Uani d P 0.749(12) A 1
    H H16A 0.8554 0.4180 0.6118 0.069 Uiso calc PR 0.749(12) A 1
    H H16B 0.8602 0.4873 0.5032 0.069 Uiso calc PR 0.749(12) A 1
    C C17 0.6525(7) 0.2805(5) 0.4932(5) 0.0575(12) Uani d P 0.749(12) A 1
    H H17 0.5812 0.2275 0.5487 0.069 Uiso calc PR 0.749(12) A 1
    C C18 0.7400(14) 0.1808(15) 0.4340(10) 0.099(3) Uani d P 0.749(12) A 1
    H H18A 0.6551 0.0791 0.4038 0.148 Uiso calc PR 0.749(12) A 1
    H H18B 0.8197 0.1759 0.4877 0.148 Uiso calc PR 0.749(12) A 1
    H H18C 0.7999 0.2251 0.3734 0.148 Uiso calc PR 0.749(12) A 1
    C C16' 0.722(2) 0.368(2) 0.5724(13) 0.056(4) Uani d P 0.251(12) A 2
    H H16C 0.8332 0.3810 0.6020 0.068 Uiso calc PR 0.251(12) A 2
    H H16D 0.6356 0.2892 0.6048 0.068 Uiso calc PR 0.251(12) A 2
    C C17' 0.7033(17) 0.3156(18) 0.4444(14) 0.060(3) Uani d P 0.251(12) A 2
    H H17' 0.7959 0.3857 0.4081 0.072 Uiso calc PR 0.251(12) A 2
    C C18' 0.683(4) 0.149(5) 0.410(3) 0.103(8) Uani d P 0.251(12) A 2
    H H18D 0.5901 0.0839 0.4465 0.154 Uiso calc PR 0.251(12) A 2
    H H18E 0.7867 0.1422 0.4322 0.154 Uiso calc PR 0.251(12) A 2
    H H18F 0.6582 0.1151 0.3289 0.154 Uiso calc PR 0.251(12) A 2
loop_
    _atom_site_aniso_label
    _atom_site_aniso_U_11
    _atom_site_aniso_U_22
    _atom_site_aniso_U_33
    _atom_site_aniso_U_12
    _atom_site_aniso_U_13
    _atom_site_aniso_U_23
    Ni1 0.02461(16) 0.02656(16) 0.02889(16) 0.00303(12) 0.00163(11) 0.00520(11)
    N1 0.0362(8) 0.0296(7) 0.0283(7) -0.0070(6) 0.0060(6) 0.0005(6)
    N2 0.0296(7) 0.0271(7) 0.0285(7) -0.0002(6) 0.0031(6) 0.0033(5)
    N3 0.0354(8) 0.0493(9) 0.0422(8) 0.0079(7) -0.0019(7) 0.0143(7)
    N4 0.0407(9) 0.0342(8) 0.0462(9) 0.0099(7) 0.0075(7) 0.0059(7)
    O1 0.0454(8) 0.0378(7) 0.0282(6) -0.0079(6) 0.0059(5) -0.0010(5)
    O2 0.0453(7) 0.0366(7) 0.0329(6) -0.0059(6) 0.0031(6) -0.0030(5)
    C1 0.0311(9) 0.0292(8) 0.0301(8) 0.0024(7) 0.0034(7) 0.0046(7)
    C2 0.0304(9) 0.0290(8) 0.0304(8) 0.0039(7) 0.0031(7) 0.0048(7)
    C3 0.0313(9) 0.0295(8) 0.0272(8) 0.0025(7) 0.0038(7) 0.0032(6)
    C4 0.0355(9) 0.0441(10) 0.0297(8) 0.0134(8) 0.0061(7) 0.0119(7)
    C5 0.0467(11) 0.0520(12) 0.0472(11) 0.0180(10) 0.0040(9) -0.0008(9)
    C6 0.0677(16) 0.0705(15) 0.0572(13) 0.0382(13) 0.0098(11) 0.0017(11)
    C7 0.0620(15) 0.0929(19) 0.0575(13) 0.0471(14) 0.0196(11) 0.0201(13)
    C8 0.0395(12) 0.0841(18) 0.0908(18) 0.0206(12) 0.0208(12) 0.0308(15)
    C9 0.0409(11) 0.0533(12) 0.0777(15) 0.0136(10) 0.0168(11) 0.0209(11)
    C10 0.0328(9) 0.0395(9) 0.0354(9) 0.0107(8) 0.0108(7) 0.0102(7)
    C11 0.0544(12) 0.0543(12) 0.0382(10) 0.0192(10) 0.0011(9) 0.0078(9)
    C12 0.0703(16) 0.0855(18) 0.0460(12) 0.0272(14) -0.0034(11) 0.0173(12)
    C13 0.099(2) 0.096(2) 0.0688(17) 0.0404(18) -0.0025(15) 0.0412(16)
    C14 0.125(3) 0.0590(16) 0.100(2) 0.0353(17) 0.000(2) 0.0359(16)
    C15 0.0815(17) 0.0425(12) 0.0592(13) 0.0169(11) -0.0027(12) 0.0126(10)
    C16 0.041(2) 0.068(3) 0.067(2) 0.024(2) -0.0031(18) 0.021(2)
    C17 0.064(3) 0.054(2) 0.067(3) 0.036(2) 0.009(2) 0.0153(19)
    C18 0.106(7) 0.102(6) 0.111(5) 0.081(6) -0.013(4) -0.014(4)
    C16' 0.053(9) 0.054(8) 0.071(8) 0.031(7) -0.006(6) 0.014(7)
    C17' 0.051(6) 0.080(8) 0.064(8) 0.039(6) 0.019(5) 0.021(6)
    C18' 0.085(16) 0.099(18) 0.14(2) 0.063(15) -0.022(13) 0.007(15)
_geom_special_details
;
All e.s.d.'s (except the e.s.d. in the dihedral angle between two l.s. planes)
are estimated using the full covariance matrix. The cell e.s.d.'s are taken
into account individually in the estimation of e.s.d.'s in distances, angles
and torsion angles; correlations between e.s.d.'s in cell parameters are only
used when they are defined by crystal symmetry. An approximate (isotropic)
treatment of cell e.s.d.'s is used for estimating e.s.d.'s involving l.s.
planes.
;
loop_
    _geom_bond_atom_site_label_1
    _geom_bond_atom_site_label_2
    _geom_bond_site_symmetry_2
    _geom_bond_distance
    _geom_bond_publ_flag
    Ni1 N3 2_666 2.0946(15) ?
    Ni1 N3 . 2.0946(15) ?
    Ni1 N4 . 2.0950(15) ?
    Ni1 N4 2_666 2.0950(15) ?
    Ni1 N2 2_666 2.1245(13) ?
    Ni1 N2 . 2.1245(13) ?
    N1 C1 . 1.343(2) ?
    N1 C3 . 1.456(2) ?
    N1 H1 . 0.8600 ?
    N2 C2 . 1.349(2) ?
    N2 C1 . 1.379(2) ?
    N3 C16 . 1.423(5) ?
    N3 C16' . 1.580(13) ?
    N3 H3A . 0.9000 ?
    N3 H3B . 0.9000 ?
    N3 H3'A . 0.9000 ?
    N3 H3'B . 0.9000 ?
    N4 C17' . 1.428(11) ?
    N4 C17 . 1.510(4) ?
    N4 H4A . 0.9000 ?
    N4 H4B . 0.9000 ?
    N4 H4'A . 0.9000 ?
    N4 H4'B . 0.9000 ?
    O1 C1 . 1.245(2) ?
    O2 C2 . 1.2292(19) ?
    C2 C3 . 1.557(2) ?
    C3 C10 . 1.532(2) ?
    C3 C4 . 1.538(2) ?
    C4 C5 . 1.377(3) ?
    C4 C9 . 1.383(3) ?
    C5 C6 . 1.393(3) ?
    C5 H5 . 0.9300 ?
    C6 C7 . 1.354(3) ?
    C6 H6 . 0.9300 ?
    C7 C8 . 1.371(4) ?
    C7 H7 . 0.9300 ?
    C8 C9 . 1.394(3) ?
    C8 H8 . 0.9300 ?
    C9 H9 . 0.9300 ?
    C10 C15 . 1.372(3) ?
    C10 C11 . 1.389(3) ?
    C11 C12 . 1.380(3) ?
    C11 H11 . 0.9300 ?
    C12 C13 . 1.359(4) ?
    C12 H12 . 0.9300 ?
    C13 C14 . 1.366(4) ?
    C13 H13 . 0.9300 ?
    C14 C15 . 1.398(3) ?
    C14 H14 . 0.9300 ?
    C15 H15 . 0.9300 ?
    C16 C17 . 1.517(8) ?
    C16 H16A . 0.9700 ?
    C16 H16B . 0.9700 ?
    C17 C18 . 1.534(11) ?
    C17 H17 . 0.9800 ?
    C18 H18A . 0.9600 ?
    C18 H18B . 0.9600 ?
    C18 H18C . 0.9600 ?
    C16' C17' . 1.52(3) ?
    C16' H16C . 0.9700 ?
    C16' H16D . 0.9700 ?
    C17' C18' . 1.54(4) ?
    C17' H17' . 0.9800 ?
    C18' H18D . 0.9600 ?
    C18' H18E . 0.9600 ?
    C18' H18F . 0.9600 ?
loop_
    _geom_angle_atom_site_label_1
    _geom_angle_atom_site_label_2
    _geom_angle_atom_site_label_3
    _geom_angle_site_symmetry_1
    _geom_angle_site_symmetry_3
    _geom_angle
    _geom_angle_publ_flag
    N3 Ni1 N3 2_666 . 180.0000(10)
                                 ?
    N3 Ni1 N4 2_666 . 96.99(6) ?
    N3 Ni1 N4 . . 83.01(6) ?
    N3 Ni1 N4 2_666 2_666 83.01(6) ?
    N3 Ni1 N4 . 2_666 96.99(6) ?
    N4 Ni1 N4 . 2_666 180.00(8) ?
    N3 Ni1 N2 2_666 2_666 90.86(6) ?
    N3 Ni1 N2 . 2_666 89.14(6) ?
    N4 Ni1 N2 . 2_666 90.56(6) ?
    N4 Ni1 N2 2_666 2_666 89.44(6) ?
    N3 Ni1 N2 2_666 . 89.14(6) ?
    N3 Ni1 N2 . . 90.86(6) ?
    N4 Ni1 N2 . . 89.44(6) ?
    N4 Ni1 N2 2_666 . 90.56(6) ?
    N2 Ni1 N2 2_666 . 180.00(7) ?
    C1 N1 C3 . . 111.57(13) ?
    C1 N1 H1 . . 124.2 ?
    C3 N1 H1 . . 124.2 ?
    C2 N2 C1 . . 107.79(13) ?
    C2 N2 Ni1 . . 126.79(11) ?
    C1 N2 Ni1 . . 125.37(10) ?
    C16 N3 C16' . . 26.9(6) ?
    C16 N3 Ni1 . . 108.5(2) ?
    C16' N3 Ni1 . . 103.2(5) ?
    C16 N3 H3A . . 110.0 ?
    C16' N3 H3A . . 134.1 ?
    Ni1 N3 H3A . . 110.0 ?
    C16 N3 H3B . . 110.0 ?
    C16' N3 H3B . . 88.1 ?
    Ni1 N3 H3B . . 110.0 ?
    H3A N3 H3B . . 108.4 ?
    C16 N3 H3'A . . 84.6 ?
    C16' N3 H3'A . . 110.8 ?
    Ni1 N3 H3'A . . 111.2 ?
    H3A N3 H3'A . . 27.1 ?
    H3B N3 H3'A . . 128.4 ?
    C16 N3 H3'B . . 128.8 ?
    C16' N3 H3'B . . 111.3 ?
    Ni1 N3 H3'B . . 111.2 ?
    H3A N3 H3'B . . 85.3 ?
    H3B N3 H3'B . . 24.9 ?
    H3'A N3 H3'B . . 109.1 ?
    C17' N4 C17 . . 30.6(6) ?
    C17' N4 Ni1 . . 113.6(5) ?
    C17 N4 Ni1 . . 106.75(19) ?
    C17' N4 H4A . . 128.2 ?
    C17 N4 H4A . . 110.4 ?
    Ni1 N4 H4A . . 110.4 ?
    C17' N4 H4B . . 80.3 ?
    C17 N4 H4B . . 110.4 ?
    Ni1 N4 H4B . . 110.4 ?
    H4A N4 H4B . . 108.6 ?
    C17' N4 H4'A . . 108.7 ?
    C17 N4 H4'A . . 84.0 ?
    Ni1 N4 H4'A . . 108.7 ?
    H4A N4 H4'A . . 29.0 ?
    H4B N4 H4'A . . 131.5 ?
    C17' N4 H4'B . . 109.2 ?
    C17 N4 H4'B . . 136.1 ?
    Ni1 N4 H4'B . . 108.9 ?
    H4A N4 H4'B . . 80.1 ?
    H4B N4 H4'B . . 31.9 ?
    H4'A N4 H4'B . . 107.6 ?
    O1 C1 N1 . . 124.25(15) ?
    O1 C1 N2 . . 124.13(14) ?
    N1 C1 N2 . . 111.62(13) ?
    O2 C2 N2 . . 125.70(15) ?
    O2 C2 C3 . . 124.01(14) ?
    N2 C2 C3 . . 110.29(13) ?
    N1 C3 C10 . . 113.28(14) ?
    N1 C3 C4 . . 111.15(14) ?
    C10 C3 C4 . . 109.20(13) ?
    N1 C3 C2 . . 98.65(12) ?
    C10 C3 C2 . . 111.63(14) ?
    C4 C3 C2 . . 112.68(14) ?
    C5 C4 C9 . . 118.46(18) ?
    C5 C4 C3 . . 123.02(16) ?
    C9 C4 C3 . . 118.48(17) ?
    C4 C5 C6 . . 120.7(2) ?
    C4 C5 H5 . . 119.7 ?
    C6 C5 H5 . . 119.7 ?
    C7 C6 C5 . . 120.5(2) ?
    C7 C6 H6 . . 119.7 ?
    C5 C6 H6 . . 119.7 ?
    C6 C7 C8 . . 119.7(2) ?
    C6 C7 H7 . . 120.1 ?
    C8 C7 H7 . . 120.1 ?
    C7 C8 C9 . . 120.3(2) ?
    C7 C8 H8 . . 119.8 ?
    C9 C8 H8 . . 119.8 ?
    C4 C9 C8 . . 120.2(2) ?
    C4 C9 H9 . . 119.9 ?
    C8 C9 H9 . . 119.9 ?
    C15 C10 C11 . . 118.31(18) ?
    C15 C10 C3 . . 121.58(17) ?
    C11 C10 C3 . . 120.09(16) ?
    C12 C11 C10 . . 121.2(2) ?
    C12 C11 H11 . . 119.4 ?
    C10 C11 H11 . . 119.4 ?
    C13 C12 C11 . . 120.0(2) ?
    C13 C12 H12 . . 120.0 ?
    C11 C12 H12 . . 120.0 ?
    C12 C13 C14 . . 119.7(2) ?
    C12 C13 H13 . . 120.1 ?
    C14 C13 H13 . . 120.1 ?
    C13 C14 C15 . . 120.8(2) ?
    C13 C14 H14 . . 119.6 ?
    C15 C14 H14 . . 119.6 ?
    C10 C15 C14 . . 119.9(2) ?
    C10 C15 H15 . . 120.0 ?
    C14 C15 H15 . . 120.0 ?
    N3 C16 C17 . . 109.4(4) ?
    N3 C16 H16A . . 109.8 ?
    C17 C16 H16A . . 109.8 ?
    N3 C16 H16B . . 109.8 ?
    C17 C16 H16B . . 109.8 ?
    H16A C16 H16B . . 108.2 ?
    N4 C17 C16 . . 107.8(4) ?
    N4 C17 C18 . . 113.7(5) ?
    C16 C17 C18 . . 110.2(6) ?
    N4 C17 H17 . . 108.3 ?
    C16 C17 H17 . . 108.3 ?
    C18 C17 H17 . . 108.3 ?
    C17' C16' N3 . . 113.0(12) ?
    C17' C16' H16C . . 109.0 ?
    N3 C16' H16C . . 109.0 ?
    C17' C16' H16D . . 109.0 ?
    N3 C16' H16D . . 109.0 ?
    H16C C16' H16D . . 107.8 ?
    N4 C17' C16' . . 102.5(12) ?
    N4 C17' C18' . . 105.2(14) ?
    C16' C17' C18' . . 112(2) ?
    N4 C17' H17' . . 112.3 ?
    C16' C17' H17' . . 112.3 ?
    C18' C17' H17' . . 112.3 ?
    C17' C18' H18D . . 109.5 ?
    C17' C18' H18E . . 109.5 ?
    H18D C18' H18E . . 109.5 ?
    C17' C18' H18F . . 109.5 ?
    H18D C18' H18F . . 109.5 ?
    H18E C18' H18F . . 109.5 ?
loop_
    _geom_torsion_atom_site_label_1
    _geom_torsion_atom_site_label_2
    _geom_torsion_atom_site_label_3
    _geom_torsion_atom_site_label_4
    _geom_torsion_site_symmetry_1
    _geom_torsion_site_symmetry_2
    _geom_torsion_site_symmetry_3
    _geom_torsion_site_symmetry_4
    _geom_torsion
    _geom_torsion_publ_flag
    N3 Ni1 N2 C2 2_666 . . . -125.79(15) ?
    N3 Ni1 N2 C2 . . . . 54.21(15) ?
    N4 Ni1 N2 C2 . . . . 137.22(15) ?
    N4 Ni1 N2 C2 2_666 . . . -42.78(15) ?
    N2 Ni1 N2 C2 2_666 . . . 0E1(10)
                                    ?
    N3 Ni1 N2 C1 2_666 . . . 51.22(14) ?
    N3 Ni1 N2 C1 . . . . -128.78(14) ?
    N4 Ni1 N2 C1 . . . . -45.78(14) ?
    N4 Ni1 N2 C1 2_666 . . . 134.22(14) ?
    N2 Ni1 N2 C1 2_666 . . .  -18E1(10)
                                       ?
    N3 Ni1 N3 C16 2_666 . . .  12E1(10)
                                       ?
    N4 Ni1 N3 C16 . . . . 15.4(3) ?
    N4 Ni1 N3 C16 2_666 . . . -164.6(3) ?
    N2 Ni1 N3 C16 2_666 . . . -75.2(3) ?
    N2 Ni1 N3 C16 . . . . 104.8(3) ?
    N3 Ni1 N3 C16' 2_666 . . . 10E1(10)
                                       ?
    N4 Ni1 N3 C16' . . . . -12.0(8) ?
    N4 Ni1 N3 C16' 2_666 . . . 168.0(8) ?
    N2 Ni1 N3 C16' 2_666 . . . -102.7(8) ?
    N2 Ni1 N3 C16' . . . . 77.3(8) ?
    N3 Ni1 N4 C17' 2_666 . . . 162.2(9) ?
    N3 Ni1 N4 C17' . . . . -17.8(9) ?
    N4 Ni1 N4 C17' 2_666 . . .  -11E1(10)
                                         ?
    N2 Ni1 N4 C17' 2_666 . . . 71.3(9) ?
    N2 Ni1 N4 C17' . . . . -108.7(9) ?
    N3 Ni1 N4 C17 2_666 . . . -165.9(3) ?
    N3 Ni1 N4 C17 . . . . 14.1(3) ?
    N4 Ni1 N4 C17 2_666 . . .  -8E1(10)
                                       ?
    N2 Ni1 N4 C17 2_666 . . . 103.1(3) ?
    N2 Ni1 N4 C17 . . . . -76.9(3) ?
    C3 N1 C1 O1 . . . . -177.93(17) ?
    C3 N1 C1 N2 . . . . 1.9(2) ?
    C2 N2 C1 O1 . . . . 179.86(17) ?
    Ni1 N2 C1 O1 . . . . 2.4(3) ?
    C2 N2 C1 N1 . . . . 0.0(2) ?
    Ni1 N2 C1 N1 . . . . -177.47(11) ?
    C1 N2 C2 O2 . . . . 178.50(18) ?
    Ni1 N2 C2 O2 . . . . -4.1(3) ?
    C1 N2 C2 C3 . . . . -1.79(19) ?
    Ni1 N2 C2 C3 . . . . 175.64(10) ?
    C1 N1 C3 C10 . . . . -120.79(16) ?
    C1 N1 C3 C4 . . . . 115.83(16) ?
    C1 N1 C3 C2 . . . . -2.67(18) ?
    O2 C2 C3 N1 . . . . -177.60(17) ?
    N2 C2 C3 N1 . . . . 2.68(18) ?
    O2 C2 C3 C10 . . . . -58.2(2) ?
    N2 C2 C3 C10 . . . . 122.05(15) ?
    O2 C2 C3 C4 . . . . 65.1(2) ?
    N2 C2 C3 C4 . . . . -114.64(15) ?
    N1 C3 C4 C5 . . . . -135.47(17) ?
    C10 C3 C4 C5 . . . . 98.84(19) ?
    C2 C3 C4 C5 . . . . -25.8(2) ?
    N1 C3 C4 C9 . . . . 46.6(2) ?
    C10 C3 C4 C9 . . . . -79.1(2) ?
    C2 C3 C4 C9 . . . . 156.21(17) ?
    C9 C4 C5 C6 . . . . -0.5(3) ?
    C3 C4 C5 C6 . . . . -178.45(18) ?
    C4 C5 C6 C7 . . . . 0.3(3) ?
    C5 C6 C7 C8 . . . . 0.1(4) ?
    C6 C7 C8 C9 . . . . -0.4(4) ?
    C5 C4 C9 C8 . . . . 0.3(3) ?
    C3 C4 C9 C8 . . . . 178.32(19) ?
    C7 C8 C9 C4 . . . . 0.2(4) ?
    N1 C3 C10 C15 . . . . -15.7(2) ?
    C4 C3 C10 C15 . . . . 108.7(2) ?
    C2 C3 C10 C15 . . . . -126.00(19) ?
    N1 C3 C10 C11 . . . . 166.25(16) ?
    C4 C3 C10 C11 . . . . -69.3(2) ?
    C2 C3 C10 C11 . . . . 56.0(2) ?
    C15 C10 C11 C12 . . . . 1.0(3) ?
    C3 C10 C11 C12 . . . . 179.14(19) ?
    C10 C11 C12 C13 . . . . -0.4(4) ?
    C11 C12 C13 C14 . . . . -0.4(5) ?
    C12 C13 C14 C15 . . . . 0.7(5) ?
    C11 C10 C15 C14 . . . . -0.8(4) ?
    C3 C10 C15 C14 . . . . -178.9(2) ?
    C13 C14 C15 C10 . . . . 0.0(5) ?
    C16' N3 C16 C17 . . . . 40.6(13) ?
    Ni1 N3 C16 C17 . . . . -42.2(6) ?
    C17' N4 C17 C16 . . . . 68.4(11) ?
    Ni1 N4 C17 C16 . . . . -39.8(6) ?
    C17' N4 C17 C18 . . . . -54.1(13) ?
    Ni1 N4 C17 C18 . . . . -162.3(7) ?
    N3 C16 C17 N4 . . . . 55.9(7) ?
    N3 C16 C17 C18 . . . . -179.5(6) ?
    C16 N3 C16' C17' . . . . -64.1(18) ?
    Ni1 N3 C16' C17' . . . . 40.7(17) ?
    C17 N4 C17' C16' . . . . -40.9(13) ?
    Ni1 N4 C17' C16' . . . . 42.2(18) ?
    C17 N4 C17' C18' . . . . 76(2) ?
    Ni1 N4 C17' C18' . . . . 159.0(19) ?
    N3 C16' C17' N4 . . . . -55(2) ?
    N3 C16' C17' C18' . . . . -167.3(14) ?
loop_
    _geom_hbond_atom_site_label_D
    _geom_hbond_atom_site_label_H
    _geom_hbond_atom_site_label_A
    _geom_hbond_site_symmetry_A
    _geom_hbond_distance_DH
    _geom_hbond_distance_HA
    _geom_hbond_distance_DA
    _geom_hbond_angle_DHA
    N3 H3'B O2 . 0.90 2.55 3.231(2) 132.6
    N4 H4A O1 . 0.90 2.26 2.983(2) 137.8
data_global
_journal_date_recd_electronic     2008-11-03
_journal_date_accepted     2008-11-19
_journal_name_full     'Acta Crystallographica, Section E'
_journal_year     2008
_journal_volume     64
_journal_issue     12
_journal_page_first     m1636
_journal_page_last     m1636
_journal_paper_category     QM
_journal_coeditor_code     IM2088
_publ_contact_author_name     'Prof Xilan Hu'
_publ_contact_author_address
;
  Huaihai Institute of Technology
  jiangsu 222005
  P.R.China
;
_publ_contact_author_email     huxilan836@sohu.com
_publ_contact_author_fax     '86 518 85807426'
_publ_contact_author_phone     '86 518 85895409'
_publ_section_title
;\
<i>trans</i>-Bis(5,5-diphenylhydantoinato-\k<i>N</i>^3^)bis(propane-1,2-\
diamine-\k^2^<i>N</i>,<i>N</i>')nickel(II)
;
loop_
    _publ_author_name
    _publ_author_address
    'Xilan Hu'
;
Huaihai Institute of Technology
Jiangsu 222005
People's Republic of China
;
    'Xingyou Xu'
;
Huaihai Institute of Technology
Jiangsu 222005
People's Republic of China
;
    'Daqi Wang'
;
College of Chemistry and Chemical Engineering
Liaocheng University
Shandong 252059
People's Republic of China
;
    'Xiaojiao Li'
;
Huaihai Institute of Technology
Jiangsu 222005
People's Republic of China
;
