# Supplementary material for: trans-Bis(5,5-diphenyl­hydantoinato-κN 3)bis­(propane-1,2-diamine-κ2 N,N′)nickel(II)
Source: Acta Crystallogr Sect E Struct Rep Online. 2008 Nov 29;64(Pt 12):m1636. doi: 10.1107/S1600536808038749 (PMC2959799; doi:10.1107/S1600536808038749)
Supplement: Supplementary file 2 [file e-64-m1636-Isup2.hkl]

# 
# h,k,l, Fc-squared, Fo-squared, sigma(Fo-squared) and status flag 
# 
data_I
_shelx_title ' 071126b                in P-1' 
_shelx_refln_list_code          4 
_shelx_F_calc_maximum      111.01 
_exptl_crystal_F_000       374.00 
_reflns_d_resolution_high  0.8349 
 
loop_ 
 _symmetry_equiv_pos_as_xyz 
 'x, y, z' 
 '-x, -y, -z' 
 
_cell_length_a     8.5810 
_cell_length_b     9.7310 
_cell_length_c    12.0360 
_cell_angle_alpha 100.602 
_cell_angle_beta   90.298 
_cell_angle_gamma 113.951 
 
_shelx_F_squared_multiplier     1.000 
 
loop_ 
 _refln_index_h 
 _refln_index_k 
 _refln_index_l 
 _refln_F_squared_calc 
 _refln_F_squared_meas 
 _refln_F_squared_sigma 
 _refln_observed_status 
   1   0   0       60.08       59.94      1.23 o 
   2   0   0     3291.87     3103.65     26.09 o 
   3   0   0      197.59      207.20      2.79 o 
   4   0   0      271.48      278.39      3.74 o 
   5   0   0      462.23      459.70      5.66 o 
   6   0   0      667.92      668.03      7.81 o 
   7   0   0        0.59       -1.45      1.41 o 
   8   0   0        1.11       -1.50      1.61 o 
   9   0   0       61.76       60.71      4.34 o 
  -9   1   0        0.49        1.18      2.06 o 
  -8   1   0       55.89       64.18      3.95 o 
  -7   1   0      176.77      175.23      8.06 o 
  -6   1   0       21.80       20.31      1.47 o 
  -5   1   0      108.20      101.82      2.27 o 
  -4   1   0      318.73      318.34      4.03 o 
  -3   1   0      297.49      358.33      9.93 o 
  -2   1   0      203.83      199.20      2.36 o 
  -1   1   0     6133.32     5481.21     39.11 o 
   0   1   0     3171.25     2953.67     36.57 o 
   1   1   0      498.73      537.15      4.61 o 
   2   1   0     3106.12     3232.62     31.69 o 
   3   1   0      200.05      232.79      3.09 o 
   4   1   0      821.38      858.14      8.68 o 
   5   1   0      912.63      950.41      9.85 o 
   6   1   0       86.68       88.44      4.22 o 
   7   1   0        1.25        2.42      1.75 o 
   8   1   0       63.59       53.08      4.02 o 
  -9   2   0       50.52       51.53      3.81 o 
  -8   2   0       24.60       24.66      3.62 o 
  -7   2   0      324.11      313.48      4.94 o 
  -6   2   0       14.58       12.90      2.51 o 
  -5   2   0      130.88      126.01      2.49 o 
  -4   2   0      122.02      139.30      2.37 o 
  -3   2   0       73.17       81.94      1.53 o 
  -2   2   0     3844.69     4007.05     28.82 o 
  -1   2   0        3.51        5.79      1.19 o 
   0   2   0       18.45       21.42      0.93 o 
   1   2   0      771.74      807.69      7.44 o 
   2   2   0       68.24       56.99      0.97 o 
   3   2   0      306.02      292.16      3.74 o 
   4   2   0      834.20      834.48      8.63 o 
   5   2   0      171.32      171.45      5.37 o 
   6   2   0        9.11        4.21      1.77 o 
   7   2   0       65.27       64.01      4.06 o 
   8   2   0      170.65      175.73      7.00 o 
 -10   3   0       70.81       66.81      4.42 o 
  -9   3   0       81.20       93.85      4.61 o 
  -8   3   0        4.72        7.24      3.53 o 
  -7   3   0      463.63      440.01      6.75 o 
  -6   3   0      249.08      251.04      3.98 o 
  -5   3   0       65.90       66.47      1.88 o 
  -4   3   0      568.01      644.09      6.62 o 
  -3   3   0     2322.80     2344.10     19.99 o 
  -2   3   0      863.81      859.00      7.70 o 
  -1   3   0        1.22        2.68      1.08 o 
   0   3   0     2437.29     2491.07     29.02 o 
   1   3   0        2.97        3.38      0.51 o 
   2   3   0        3.94        2.04      0.44 o 
   3   3   0      664.80      694.00      8.30 o 
   4   3   0      146.43      148.32      4.77 o 
   5   3   0       10.47        6.78      1.82 o 
   6   3   0        3.30        3.97      1.90 o 
   7   3   0       60.80       63.85      4.40 o 
  -9   4   0       40.38       41.40      2.23 o 
  -8   4   0      216.72      220.90      4.18 o 
  -7   4   0      205.74      197.96      3.72 o 
  -6   4   0       66.77       65.95      2.06 o 
  -5   4   0      141.45      140.83      2.52 o 
  -4   4   0      182.53      176.69      2.59 o 
  -3   4   0      949.35      985.14      7.40 o 
  -2   4   0      480.03      464.66      4.92 o 
  -1   4   0      678.55      647.50      5.07 o 
   0   4   0     1436.89     1495.86     10.68 o 
   1   4   0      273.21      244.02      3.30 o 
   2   4   0      482.98      477.26      5.50 o 
   3   4   0       52.62       50.13      1.61 o 
   4   4   0       16.33        8.89      1.82 o 
   5   4   0        6.11        6.74      1.93 o 
   6   4   0      106.40      108.90      5.13 o 
   7   4   0        0.54        2.01      2.12 o 
 -10   5   0       41.72       49.66      3.56 o 
  -9   5   0       91.20       86.64      4.03 o 
  -8   5   0       13.05       10.03      1.92 o 
  -7   5   0       37.23       36.35      2.62 o 
  -6   5   0      184.59      183.00      3.49 o 
  -5   5   0      570.72      585.05      6.55 o 
  -4   5   0       55.98       52.00      1.08 o 
  -3   5   0        2.46        6.38      1.06 o 
  -2   5   0     2767.08     2903.80     34.90 o 
  -1   5   0      561.88      547.66      4.72 o 
   0   5   0      243.22      234.49      2.69 o 
   1   5   0      809.48      841.36      8.59 o 
   2   5   0      761.29      753.21      9.29 o 
   3   5   0       14.20       10.56      1.89 o 
   4   5   0       69.32       81.55      3.92 o 
   5   5   0       45.49       46.50      3.50 o 
   6   5   0        4.05        3.75      2.06 o 
 -10   6   0       81.08       84.52      4.47 o 
  -9   6   0       70.04       67.16      3.85 o 
  -8   6   0       16.44        9.96      1.93 o 
  -7   6   0        5.54        5.68      1.67 o 
  -6   6   0       95.96       94.11      3.77 o 
  -5   6   0      350.49      363.94      7.45 o 
  -4   6   0       15.27       17.67      1.93 o 
  -3   6   0      311.28      308.37      4.25 o 
  -2   6   0       42.28       37.73      1.45 o 
  -1   6   0      146.73      129.80      1.90 o 
   0   6   0     1051.80     1046.21      8.36 o 
   1   6   0      237.25      240.26      3.78 o 
   2   6   0      394.29      404.56      8.27 o 
   3   6   0      142.50      147.22      5.07 o 
   4   6   0       45.61       48.10      3.39 o 
   5   6   0       12.07        7.75      2.45 o 
 -10   7   0       33.83       34.37      3.21 o 
  -9   7   0       33.11       33.10      3.10 o 
  -8   7   0        4.27        6.99      1.84 o 
  -7   7   0       40.53       39.82      2.89 o 
  -6   7   0        1.58        2.48      1.38 o 
  -5   7   0      214.50      224.24      3.93 o 
  -4   7   0       19.14       18.88      2.21 o 
  -3   7   0        6.90        4.94      0.87 o 
  -2   7   0        8.23        6.58      0.93 o 
  -1   7   0      431.90      430.29      5.53 o 
   0   7   0      199.64      207.86      4.47 o 
   1   7   0      362.57      346.69      7.30 o 
   2   7   0       16.23       23.22      2.44 o 
   3   7   0       25.32       27.62      2.67 o 
   4   7   0       61.16       59.94      3.98 o 
  -9   8   0       53.99       59.41      3.93 o 
  -8   8   0       81.27       82.77      4.23 o 
  -7   8   0       57.34       56.85      3.47 o 
  -6   8   0        0.34       -0.20      1.55 o 
  -5   8   0      285.30      298.58      4.86 o 
  -4   8   0        5.85        4.13      1.00 o 
  -3   8   0        2.38        3.35      0.95 o 
  -2   8   0      171.75      169.33      3.56 o 
  -1   8   0      154.80      156.92      3.28 o 
   0   8   0      148.27      159.67      4.76 o 
   1   8   0      118.19      118.09      4.31 o 
   2   8   0        5.68        2.04      1.60 o 
  -9   9   0       48.54       54.20      4.01 o 
  -8   9   0       23.77       26.91      3.06 o 
  -7   9   0       45.47       50.94      3.47 o 
  -6   9   0      100.47       96.13      2.95 o 
  -5   9   0       49.42       48.95      2.15 o 
  -4   9   0       21.75       22.82      1.67 o 
  -3   9   0       82.35       75.54      2.67 o 
  -2   9   0        8.62        9.05      1.34 o 
  -1   9   0      223.17      222.36      4.22 o 
   0   9   0      185.52      176.87      5.41 o 
   1   9   0        1.42        1.13      1.56 o 
   2   9   0       39.69       47.28      3.43 o 
  -8  10   0       20.29       29.35      3.32 o 
  -7  10   0       60.32       62.98      4.07 o 
  -6  10   0       45.98       45.65      2.26 o 
  -5  10   0       30.73       30.49      1.91 o 
  -4  10   0       44.98       39.44      2.07 o 
  -3  10   0        7.83       11.35      2.18 o 
  -2  10   0      130.54      131.67      3.45 o 
  -1  10   0      146.19      143.23      4.98 o 
   0  10   0       29.57       33.95      2.86 o 
  -6  11   0        4.92        5.34      1.41 o 
  -5  11   0       19.42       20.72      3.30 o 
  -4  11   0        7.81        8.74      1.49 o 
  -3  11   0       23.74       23.75      1.94 o 
  -2  11   0      102.63       96.40      4.29 o 
   2 -11   1       40.92       48.37      3.13 o 
   3 -11   1       77.22       83.59      2.90 o 
   4 -11   1       66.91       62.61      2.88 o 
   5 -11   1       31.25       29.13      2.05 o 
   6 -11   1        7.09        7.68      2.21 o 
  -1 -10   1       63.01       62.30      3.59 o 
   0 -10   1        3.09        5.64      1.89 o 
   1 -10   1       28.20       31.40      2.56 o 
   2 -10   1      201.53      198.10      4.12 o 
   3 -10   1       57.51       57.99      2.35 o 
   4 -10   1       87.17       94.71      2.92 o 
   5 -10   1       43.89       43.17      2.10 o 
   6 -10   1       41.06       41.01      2.22 o 
   7 -10   1       18.70       20.22      2.76 o 
   8 -10   1       36.30       39.19      3.41 o 
  -2  -9   1       20.01       15.46      2.35 o 
  -1  -9   1        8.62        5.19      1.68 o 
   0  -9   1       13.76       15.15      2.09 o 
   1  -9   1      247.30      244.22      6.24 o 
   2  -9   1      170.41      168.34      3.57 o 
   3  -9   1       11.18       12.27      1.37 o 
   4  -9   1       52.23       50.63      2.06 o 
   5  -9   1        5.62        6.55      1.32 o 
   6  -9   1      202.30      208.62      8.66 o 
   7  -9   1       65.32       65.65      3.87 o 
   8  -9   1       43.54       48.48      3.57 o 
   9  -9   1        0.28       -0.57      1.83 o 
  -1  -8   1        2.77       -0.30      1.26 o 
   0  -8   1      141.68      130.40      4.00 o 
   1  -8   1      165.99      180.65      4.48 o 
   2  -8   1      222.83      225.93      3.87 o 
   3  -8   1       23.34       21.84      1.45 o 
   4  -8   1       14.43       17.64      1.44 o 
   5  -8   1        1.81        1.90      0.92 o 
   6  -8   1      250.19      253.50      6.77 o 
   7  -8   1       27.53       27.38      2.69 o 
   8  -8   1        8.28        7.30      2.08 o 
   9  -8   1        9.18        8.98      2.26 o 
  -4  -7   1       88.16       89.37      4.63 o 
  -3  -7   1       21.25       25.51      2.71 o 
  -2  -7   1        2.75        1.16      1.44 o 
  -1  -7   1      307.85      299.86      3.80 o 
   0  -7   1       96.95      101.96      2.61 o 
   1  -7   1      438.95      444.13      5.60 o 
   2  -7   1       89.27       88.02      2.22 o 
   3  -7   1       25.44       22.66      1.31 o 
   4  -7   1      464.19      468.81      7.55 o 
   5  -7   1       82.30       84.93      2.40 o 
   6  -7   1        1.90       -0.05      1.34 o 
   7  -7   1        0.48        2.65      1.60 o 
   8  -7   1       34.77       38.91      2.96 o 
   9  -7   1       26.59       29.31      3.09 o 
  10  -7   1       11.54        8.23      2.18 o 
  -5  -6   1      188.04      180.98      6.50 o 
  -4  -6   1       66.13       60.28      3.68 o 
  -3  -6   1       33.43       37.16      2.92 o 
  -2  -6   1       14.10       12.00      1.18 o 
  -1  -6   1      494.46      493.08      6.11 o 
   0  -6   1     1117.87     1147.84     10.98 o 
   1  -6   1      772.76      795.61      8.07 o 
   2  -6   1       12.02       20.68      1.15 o 
   3  -6   1      262.34      263.36      3.79 o 
   4  -6   1      236.73      234.13      3.99 o 
   5  -6   1      855.05      870.51     13.45 o 
   6  -6   1      207.07      214.68      5.68 o 
   7  -6   1       34.92       27.70      2.43 o 
   8  -6   1        1.52        0.79      1.47 o 
   9  -6   1       59.71       54.54      3.45 o 
  10  -6   1       22.39       22.72      2.91 o 
  -6  -5   1       51.40       60.02      4.14 o 
  -5  -5   1      109.81       97.23      4.69 o 
  -4  -5   1       13.80       16.25      2.30 o 
  -3  -5   1        1.75        1.50      1.25 o 
  -2  -5   1        7.60        5.89      0.89 o 
  -1  -5   1     1572.63     1667.69     21.23 o 
   0  -5   1      415.17      423.73      5.12 o 
   1  -5   1      283.82      271.20      3.55 o 
   2  -5   1      652.80      649.95     10.23 o 
   3  -5   1      153.45      146.80      1.98 o 
   4  -5   1      630.60      633.10      6.56 o 
   5  -5   1      839.86      798.84      8.27 o 
   6  -5   1      218.06      223.25      6.36 o 
   7  -5   1       79.01       78.03      2.40 o 
   8  -5   1        1.03       -0.83      1.35 o 
   9  -5   1       50.08       53.36      3.41 o 
  -7  -4   1       38.23       35.11      3.61 o 
  -6  -4   1       92.12       88.06      4.79 o 
  -5  -4   1       96.40       95.03      4.42 o 
  -4  -4   1        0.71       -0.29      1.17 o 
  -3  -4   1        6.92        8.91      0.74 o 
  -2  -4   1      790.90      797.03     11.20 o 
  -1  -4   1      172.39      167.09      3.69 o 
   0  -4   1      332.37      397.25      6.44 o 
   1  -4   1     1880.96     1861.16     23.63 o 
   2  -4   1      470.65      456.12      3.78 o 
   3  -4   1      255.47      257.73      2.56 o 
   4  -4   1     2410.24     2474.18     21.40 o 
   5  -4   1       53.86       48.29      3.51 o 
   6  -4   1      199.20      199.78      4.17 o 
   7  -4   1       29.71       29.37      1.66 o 
   8  -4   1       63.03       64.78      2.36 o 
   9  -4   1      114.66      115.81      3.48 o 
  -7  -3   1       95.97       95.39      5.01 o 
  -6  -3   1      291.30      295.00      8.22 o 
  -5  -3   1       10.03       18.00      2.42 o 
  -4  -3   1      206.95      203.72      3.54 o 
  -3  -3   1      600.06      640.80      7.09 o 
  -2  -3   1      220.80      225.43      2.91 o 
  -1  -3   1        4.61        9.49      0.91 o 
   0  -3   1     1520.31     1617.07     19.59 o 
   1  -3   1       27.26       30.48      1.54 o 
   2  -3   1       55.25       60.73      0.93 o 
   3  -3   1     2328.10     2439.14     20.79 o 
   4  -3   1      276.96      278.86      4.78 o 
   5  -3   1      179.30      162.91      3.26 o 
   6  -3   1       67.18       69.99      2.07 o 
   7  -3   1       21.81       18.76      2.55 o 
   8  -3   1      154.39      152.64      3.49 o 
   9  -3   1      147.66      131.47      5.37 o 
  10  -3   1       55.84       59.55      4.25 o 
  -8  -2   1      130.59      136.69      6.19 o 
  -7  -2   1      127.14      128.61      5.53 o 
  -6  -2   1       84.26       82.02      4.10 o 
  -5  -2   1      302.94      297.91      4.55 o 
  -4  -2   1      534.13      518.15      6.18 o 
  -3  -2   1      799.09      889.19     11.83 o 
  -2  -2   1      109.35      154.62      2.13 o 
  -1  -2   1      819.51      830.91     10.59 o 
   0  -2   1      280.32      293.58      4.43 o 
   1  -2   1      903.61      947.36      9.22 o 
   2  -2   1     4523.61     4731.18     40.85 o 
   3  -2   1      407.43      442.00      4.65 o 
   4  -2   1        2.82        4.07      0.63 o 
   5  -2   1      192.43      187.78      3.07 o 
   6  -2   1       77.53       81.49      3.02 o 
   7  -2   1       75.89       77.56      2.39 o 
   8  -2   1        2.22       -1.85      1.74 o 
   9  -2   1       58.68       54.29      3.96 o 
  -8  -1   1      132.61      134.03      5.87 o 
  -7  -1   1       98.71       95.07      4.56 o 
  -6  -1   1      180.27      178.83      6.41 o 
  -5  -1   1      556.67      587.62      7.00 o 
  -4  -1   1      288.69      287.66      4.02 o 
  -3  -1   1       43.35       39.93      1.65 o 
  -2  -1   1      371.68      348.44      5.23 o 
  -1  -1   1    10317.33     8653.58     77.29 o 
   0  -1   1      528.34      552.76      8.86 o 
   1  -1   1     3395.69     3519.61     95.25 o 
   2  -1   1      160.41      175.57      2.15 o 
   3  -1   1     1263.62     1257.46     11.24 o 
   4  -1   1     1097.40     1111.44     10.46 o 
   5  -1   1      107.37      108.94      4.20 o 
   6  -1   1       31.54       26.72      1.51 o 
   7  -1   1      335.65      332.01      8.07 o 
   8  -1   1        0.51       -0.62      1.53 o 
   9  -1   1        3.47        0.99      1.94 o 
  -9   0   1       26.57       21.86      3.39 o 
  -8   0   1        5.29        2.54      1.78 o 
  -7   0   1       78.68       82.41      2.63 o 
  -6   0   1      493.62      488.15      6.40 o 
  -5   0   1      257.11      258.23      3.97 o 
  -4   0   1       90.70       84.29      1.94 o 
  -3   0   1      296.57      304.33      5.02 o 
  -2   0   1      545.42      549.78      7.42 o 
   0   0   1     2992.09     2675.04     19.96 o 
   1   0   1     4410.10     4110.29     52.35 o 
   2   0   1      264.66      273.13      4.63 o 
   3   0   1     3086.04     3003.89     25.31 o 
   4   0   1      369.47      357.15      4.30 o 
   5   0   1      206.69      201.92      3.26 o 
   6   0   1      207.38      207.55      5.95 o 
   7   0   1      197.25      183.61      6.11 o 
   8   0   1        5.44        3.41      2.08 o 
   9   0   1       13.49       17.23      3.22 o 
  -9   1   1        3.59        3.91      2.07 o 
  -8   1   1       43.11       39.01      3.20 o 
  -7   1   1        1.40       -0.70      0.96 o 
  -6   1   1      694.12      687.83      9.20 o 
  -5   1   1      269.62      266.24      3.94 o 
  -4   1   1     1010.18      970.74      9.69 o 
  -3   1   1       11.26       13.39      1.27 o 
  -2   1   1     8791.63     7450.41     88.11 o 
  -1   1   1      675.22      647.44      5.61 o 
   0   1   1    12324.19     9076.11     84.46 o 
   1   1   1      156.74      149.08      2.84 o 
   2   1   1     1255.76     1267.59     11.24 o 
   3   1   1      313.22      316.35      3.67 o 
   4   1   1      390.09      405.71      4.77 o 
   5   1   1      672.34      681.15      7.46 o 
   6   1   1      379.01      390.55      8.89 o 
   7   1   1       17.08       15.34      2.56 o 
   8   1   1        1.12       -0.75      1.84 o 
  -9   2   1       30.52       31.64      3.26 o 
  -8   2   1      210.35      201.65      6.48 o 
  -7   2   1        7.25        7.28      1.27 o 
  -6   2   1      657.78      662.26      8.27 o 
  -5   2   1      584.64      574.26      6.57 o 
  -4   2   1      146.61      166.60      2.67 o 
  -3   2   1     2659.98     2765.64     32.43 o 
  -2   2   1      466.59      466.85      6.63 o 
  -1   2   1     1207.58     1150.22     19.53 o 
   0   2   1       56.74       54.61      0.82 o 
   1   2   1      855.90      865.56      9.16 o 
   2   2   1       68.05       82.76      2.25 o 
   3   2   1       36.62       28.04      2.65 o 
   4   2   1     1896.60     1984.17     17.78 o 
   5   2   1      331.55      335.76      7.83 o 
   6   2   1       34.61       32.47      3.00 o 
   7   2   1        3.79        3.92      2.00 o 
   8   2   1       18.41       17.72      3.04 o 
 -10   3   1       35.35       38.61      3.60 o 
  -9   3   1       71.85       74.83      2.77 o 
  -8   3   1       71.99       73.61      2.61 o 
  -7   3   1      448.14      458.66      6.29 o 
  -6   3   1      537.45      543.75      6.62 o 
  -5   3   1       13.18        9.93      0.91 o 
  -4   3   1      174.41      157.13      2.50 o 
  -3   3   1      403.34      395.36      3.48 o 
  -2   3   1      202.39      203.92      2.66 o 
  -1   3   1     1369.33     1383.28     10.66 o 
   0   3   1      996.46      938.96      6.87 o 
   1   3   1      190.99      211.89      3.42 o 
   2   3   1        4.71        4.39      0.40 o 
   3   3   1      689.33      664.24     10.59 o 
   4   3   1      592.83      618.93     11.25 o 
   5   3   1      291.97      293.16      7.50 o 
   6   3   1       48.15       36.95      3.25 o 
   7   3   1        7.49        6.19      2.37 o 
 -10   4   1       34.69       35.20      3.03 o 
  -9   4   1        1.31        2.53      1.78 o 
  -8   4   1       83.08       82.62      2.94 o 
  -7   4   1      487.75      463.69      6.20 o 
  -6   4   1      667.00      713.60     11.01 o 
  -5   4   1       39.12       37.50      1.55 o 
  -4   4   1       12.71       20.35      0.91 o 
  -3   4   1     1117.76     1124.62     10.28 o 
  -2   4   1     1336.70     1375.02     21.87 o 
  -1   4   1     1047.13     1000.17     13.58 o 
   0   4   1       69.50       55.64      1.79 o 
   1   4   1      265.77      256.07      3.33 o 
   2   4   1      221.57      224.47      6.49 o 
   3   4   1      564.85      587.18     10.53 o 
   4   4   1      651.14      640.84     11.86 o 
   5   4   1        9.00        9.05      2.13 o 
   6   4   1       11.76        7.81      2.32 o 
   7   4   1       45.43       36.74      3.70 o 
 -10   5   1        0.27       -0.29      1.70 o 
  -9   5   1        7.26       13.54      2.42 o 
  -8   5   1      130.52      122.62      4.63 o 
  -7   5   1       41.05       40.06      2.75 o 
  -6   5   1      388.03      357.29      7.43 o 
  -5   5   1      196.63      190.79      4.89 o 
  -4   5   1      180.87      182.23      3.11 o 
  -3   5   1       80.44       80.73      1.95 o 
  -2   5   1      243.36      231.96      3.35 o 
  -1   5   1       53.08       50.37      3.27 o 
   0   5   1      457.28      458.86      4.24 o 
   1   5   1      700.44      704.26      7.36 o 
   2   5   1      466.63      480.89      8.86 o 
   3   5   1      554.08      570.71     10.67 o 
   4   5   1       82.57       87.16      4.11 o 
   5   5   1       29.01       29.10      2.99 o 
   6   5   1       81.47       67.89      4.33 o 
 -10   6   1       18.39       24.34      3.06 o 
  -9   6   1       32.34       29.20      2.92 o 
  -8   6   1       35.81       29.28      2.64 o 
  -7   6   1       13.45       14.38      2.07 o 
  -6   6   1      157.00      147.85      4.70 o 
  -5   6   1       56.30       57.05      4.14 o 
  -4   6   1      156.15      156.24      3.02 o 
  -3   6   1       21.21       17.82      1.19 o 
  -2   6   1      111.67      124.10      2.50 o 
  -1   6   1        1.53        1.64      0.62 o 
   0   6   1      239.99      233.69      2.88 o 
   1   6   1      184.91      192.40      7.77 o 
   2   6   1      824.37      810.83     13.29 o 
   3   6   1       36.70       34.95      2.84 o 
   4   6   1      129.45      138.44      5.34 o 
   5   6   1      172.68      168.47      6.39 o 
  -9   7   1       20.93       22.65      2.81 o 
  -8   7   1       19.74       21.87      2.64 o 
  -7   7   1       56.54       48.42      3.16 o 
  -6   7   1      250.41      244.37      6.38 o 
  -5   7   1        5.67        2.68      1.89 o 
  -4   7   1       34.56       35.41      1.67 o 
  -3   7   1      119.44      114.52      2.65 o 
  -2   7   1       55.00       50.74      1.81 o 
  -1   7   1       29.98       32.37      1.50 o 
   0   7   1       32.56       30.37      1.54 o 
   1   7   1       30.20       30.14      2.39 o 
   3   7   1       36.52       36.64      2.92 o 
   4   7   1      209.01      228.94      7.17 o 
  -9   8   1       18.04       19.89      2.82 o 
  -8   8   1       24.57       23.73      2.81 o 
  -7   8   1       95.80       95.62      4.35 o 
  -6   8   1      140.83      141.69      3.47 o 
  -5   8   1      185.05      189.97      5.25 o 
  -4   8   1        5.92        5.56      1.11 o 
  -3   8   1        0.49       -0.14      0.87 o 
  -2   8   1      120.14      122.60      4.73 o 
  -1   8   1       69.91       60.80      2.14 o 
   0   8   1       57.86       60.98      3.18 o 
   1   8   1       55.58       52.99      3.13 o 
   2   8   1        6.44        6.01      1.91 o 
  -8   9   1       73.24       77.86      4.44 o 
  -7   9   1       37.18       33.35      3.02 o 
  -6   9   1       53.14       54.06      2.37 o 
  -5   9   1      257.85      257.00      4.74 o 
  -4   9   1        1.40        3.14      1.08 o 
  -3   9   1       36.26       36.60      1.88 o 
  -2   9   1       59.61       61.64      2.30 o 
  -1   9   1      107.86      104.48      4.21 o 
   0   9   1       63.25       58.39      3.34 o 
   1   9   1       13.91       17.76      2.50 o 
   2   9   1      103.95      117.86      4.98 o 
  -8  10   1        8.91        6.47      2.20 o 
  -7  10   1       26.22       31.64      3.38 o 
  -6  10   1       63.37       59.11      2.58 o 
  -5  10   1       10.45       12.93      2.92 o 
  -4  10   1       38.90       39.11      2.13 o 
  -3  10   1      108.62      100.13      3.31 o 
  -2  10   1        5.98       12.97      2.31 o 
  -1  10   1       65.69       69.12      3.72 o 
   0  10   1       31.18       31.47      3.00 o 
  -6  11   1       10.67       14.42      2.32 o 
  -5  11   1       16.65       14.15      2.43 o 
  -4  11   1       29.47       29.67      2.03 o 
  -3  11   1        8.11       10.96      2.25 o 
   2 -11   2        4.57        2.26      1.75 o 
   3 -11   2       93.52       89.32      4.66 o 
   4 -11   2       49.77       43.63      3.44 o 
   5 -11   2       65.46       58.45      3.92 o 
   6 -11   2       19.36       22.26      2.91 o 
   7 -11   2       13.74       11.74      2.40 o 
  -1 -10   2       20.66       23.39      2.61 o 
   0 -10   2       30.66       28.22      2.48 o 
   1 -10   2       14.01       13.77      1.47 o 
   2 -10   2        0.34       -0.47      1.15 o 
   3 -10   2       94.00       92.60      2.91 o 
   4 -10   2      145.00      148.83      5.50 o 
   5 -10   2       85.59       80.03      4.19 o 
   6 -10   2       14.95       17.13      2.59 o 
   7 -10   2       59.24       62.97      4.03 o 
   8 -10   2        7.97       10.56      2.50 o 
  -2  -9   2       15.77       18.31      2.39 o 
  -1  -9   2       67.97       63.78      3.29 o 
   0  -9   2        1.41        1.26      1.06 o 
   1  -9   2        2.37        2.76      1.05 o 
   2  -9   2       73.21       65.79      2.25 o 
   3  -9   2       58.66       56.43      2.67 o 
   4  -9   2        7.10        7.59      1.20 o 
   5  -9   2      277.45      281.82      4.80 o 
   6  -9   2       22.04       29.59      2.81 o 
   7  -9   2        0.36       -1.15      1.41 o 
   8  -9   2       88.74       83.72      4.42 o 
   9  -9   2       61.95       71.91      4.48 o 
  -1  -8   2       20.49       15.42      2.56 o 
   0  -8   2       17.75       19.77      1.44 o 
   1  -8   2      112.44      109.66      3.07 o 
   2  -8   2      224.95      219.91      7.09 o 
   3  -8   2       30.85       29.89      1.75 o 
   4  -8   2       26.54       29.53      1.62 o 
   5  -8   2        8.74       10.71      2.60 o 
   6  -8   2       12.77        9.27      1.93 o 
   7  -8   2      123.88      126.91      4.93 o 
   8  -8   2       81.44       78.87      4.09 o 
   9  -8   2        1.04       -0.16      1.62 o 
  -4  -7   2      132.72      149.54      5.86 o 
  -3  -7   2      162.00      161.00      5.62 o 
  -2  -7   2      211.75      215.45      5.25 o 
  -1  -7   2        5.63        3.30      1.32 o 
   0  -7   2      250.07      229.00      4.39 o 
   1  -7   2      277.32      290.44      6.35 o 
   2  -7   2      187.21      186.05      3.20 o 
   3  -7   2       19.35       18.70      1.27 o 
   4  -7   2      198.63      203.87      3.51 o 
   5  -7   2       16.78       21.42      2.20 o 
   6  -7   2      255.80      271.48      6.73 o 
   7  -7   2       44.23       39.24      2.85 o 
   8  -7   2        1.58       -0.04      1.65 o 
   9  -7   2        7.42        6.66      2.02 o 
  -5  -6   2      118.28      113.84      5.25 o 
  -4  -6   2      295.14      302.24      8.11 o 
  -3  -6   2       26.40       30.37      2.78 o 
  -2  -6   2      100.99       96.81      3.55 o 
  -1  -6   2      314.37      311.59      6.45 o 
   0  -6   2      561.00      564.69      7.32 o 
   1  -6   2       75.08       64.84      1.71 o 
   2  -6   2       71.57       78.60      1.90 o 
   3  -6   2      198.36      192.66      3.08 o 
   4  -6   2      276.89      252.55      4.19 o 
   5  -6   2      820.38      811.03     12.79 o 
   6  -6   2      633.62      635.75     11.02 o 
   7  -6   2       16.38       12.11      1.92 o 
   8  -6   2       11.14       11.58      2.04 o 
   9  -6   2       27.19       30.36      2.80 o 
  10  -6   2       22.88       28.55      3.07 o 
  -6  -5   2       51.24       52.05      3.92 o 
  -5  -5   2      393.32      390.29      9.67 o 
  -4  -5   2       93.20       94.34      4.24 o 
  -3  -5   2        2.98        2.47      1.17 o 
  -2  -5   2       29.87       25.64      1.85 o 
  -1  -5   2      542.65      515.75      8.55 o 
   0  -5   2      548.29      595.92      7.14 o 
   1  -5   2       47.69       45.71      3.32 o 
   2  -5   2      252.70      240.70      3.21 o 
   3  -5   2       26.91       21.00      0.76 o 
   4  -5   2      127.12      117.13      2.37 o 
   5  -5   2     2515.80     2592.27     22.83 o 
   6  -5   2      263.68      269.77      4.17 o 
   7  -5   2        4.46        2.94      1.48 o 
   8  -5   2       69.05       74.87      2.59 o 
   9  -5   2       35.30       39.19      2.93 o 
  -7  -4   2       37.76       39.73      3.86 o 
  -6  -4   2      164.70      193.79      6.77 o 
  -5  -4   2      413.67      378.08      9.11 o 
  -4  -4   2       15.54       15.93      1.96 o 
  -3  -4   2        2.12        3.18      0.72 o 
  -2  -4   2      237.36      216.82      4.69 o 
  -1  -4   2      870.83      913.64     12.66 o 
   0  -4   2      152.70      140.97      3.47 o 
   1  -4   2       54.11       51.13      1.46 o 
   2  -4   2      436.79      497.68      4.10 o 
   3  -4   2      200.95      193.57      2.77 o 
   4  -4   2     2513.43     2526.99     21.92 o 
   5  -4   2       13.89       11.84      1.03 o 
   6  -4   2       94.99       99.74      3.74 o 
   7  -4   2      323.53      328.55      7.74 o 
   8  -4   2       26.84       35.04      3.26 o 
   9  -4   2       73.00       77.16      4.14 o 
  10  -4   2       71.84       64.84      4.20 o 
  -8  -3   2       25.37       30.13      3.65 o 
  -7  -3   2      261.79      259.85      8.22 o 
  -6  -3   2      210.49      193.20      6.54 o 
  -5  -3   2      105.41      107.93      2.80 o 
  -4  -3   2      220.59      205.53      4.70 o 
  -3  -3   2      122.65      106.06      3.13 o 
  -2  -3   2     1652.91     1814.42     15.24 o 
  -1  -3   2      183.87      177.67      3.70 o 
   0  -3   2       14.03        8.68      0.90 o 
   1  -3   2      396.18      447.26      3.58 o 
   2  -3   2       76.72       66.03      1.91 o 
   3  -3   2     1688.47     1740.61     15.28 o 
   4  -3   2      384.50      396.34      4.70 o 
   5  -3   2       28.74       18.66      1.17 o 
   6  -3   2      321.11      340.73      4.81 o 
   7  -3   2        5.31        4.63      1.07 o 
   8  -3   2      165.58      166.05      5.59 o 
   9  -3   2      103.37      110.77      5.15 o 
  -8  -2   2       71.84       78.62      4.83 o 
  -7  -2   2      195.71      183.18      6.59 o 
  -6  -2   2       82.15       80.84      2.58 o 
  -5  -2   2      276.50      262.18      4.34 o 
  -4  -2   2      885.88      881.29     12.53 o 
  -3  -2   2      464.19      470.28      7.48 o 
  -2  -2   2     1501.34     1535.82     12.94 o 
  -1  -2   2     2232.81     2201.23     26.08 o 
   0  -2   2       88.52       89.04      1.91 o 
   1  -2   2     4913.44     4616.45     61.01 o 
   2  -2   2     1589.41     1669.39     14.41 o 
   3  -2   2     1186.32     1277.36     11.51 o 
   4  -2   2      933.95      981.53      9.43 o 
   5  -2   2      511.56      514.97      5.94 o 
   6  -2   2        9.39        7.39      1.34 o 
   7  -2   2       35.09       33.08      1.73 o 
   8  -2   2      326.12      323.87      8.26 o 
   9  -2   2       41.82       42.19      3.76 o 
  -8  -1   2       54.79       55.83      4.06 o 
  -7  -1   2        5.26        3.70      1.78 o 
  -6  -1   2      150.42      160.58      3.49 o 
  -5  -1   2      502.16      473.50      8.15 o 
  -4  -1   2      509.16      500.82      8.03 o 
  -3  -1   2     2514.88     2659.80     31.55 o 
  -2  -1   2      529.97      514.92      7.45 o 
  -1  -1   2       13.69        4.69      0.52 o 
   0  -1   2     1217.59     1183.57     11.62 o 
   1  -1   2     2961.79     3027.81     25.37 o 
   2  -1   2        1.19        2.41      0.37 o 
   3  -1   2      966.20      966.52      8.94 o 
   4  -1   2     1767.21     1804.46     17.91 o 
   5  -1   2       36.15       32.98      1.36 o 
   6  -1   2      290.09      297.18      9.16 o 
   7  -1   2      125.32      130.08      4.95 o 
   8  -1   2       67.83       75.93      4.24 o 
   9  -1   2       16.28       14.49      2.87 o 
  -9   0   2       20.50       18.27      3.03 o 
  -8   0   2        7.63        5.45      1.98 o 
  -7   0   2      410.56      406.08      6.13 o 
  -6   0   2        3.20        1.85      1.32 o 
  -5   0   2      357.82      354.96      6.67 o 
  -4   0   2     1952.81     1989.91     24.58 o 
  -3   0   2        7.81        4.59      0.96 o 
  -2   0   2      590.25      611.19      8.39 o 
  -1   0   2     2540.31     2503.06     21.03 o 
   0   0   2     1060.55     1046.11      7.05 o 
   1   0   2     3370.35     3326.28     87.27 o 
   2   0   2       40.03       37.93      0.79 o 
   3   0   2      928.49      929.73      8.61 o 
   4   0   2       77.54       68.12      1.55 o 
   5   0   2      631.20      651.44      7.04 o 
   6   0   2      502.60      504.52     10.16 o 
   7   0   2      203.08      206.94      6.48 o 
   8   0   2       79.09       84.92      4.68 o 
  -9   1   2        2.33        1.39      1.94 o 
  -8   1   2        4.95        5.59      1.63 o 
  -7   1   2      381.35      374.89      5.74 o 
  -6   1   2      135.63      135.07      6.99 o 
  -5   1   2      517.46      512.80      8.55 o 
  -4   1   2      112.28      116.05      3.22 o 
  -3   1   2      628.40      611.11      8.79 o 
  -2   1   2     1916.65     1887.85     22.51 o 
  -1   1   2      160.02      151.14      1.52 o 
   0   1   2      811.15      850.12      6.05 o 
   1   1   2        1.16        3.80      0.75 o 
   2   1   2      230.25      206.43      4.20 o 
   3   1   2      995.42     1024.48      9.46 o 
   4   1   2      226.16      193.99      3.99 o 
   5   1   2      426.91      443.29      9.03 o 
   6   1   2      161.51      158.45      5.44 o 
   7   1   2      201.71      200.27      6.67 o 
   8   1   2       74.06       77.45      4.73 o 
  -9   2   2       45.74       43.10      2.30 o 
  -8   2   2       34.31       32.12      2.05 o 
  -7   2   2       17.74       15.14      1.48 o 
  -6   2   2      742.24      757.85      8.59 o 
  -5   2   2      348.24      352.25      6.70 o 
  -4   2   2      352.19      317.01      5.85 o 
  -3   2   2      716.70      746.09     10.37 o 
  -2   2   2       57.63       48.60      1.18 o 
  -1   2   2      205.98      191.03      1.85 o 
   0   2   2        1.91        3.13      0.37 o 
   1   2   2        1.40        1.19      0.24 o 
   2   2   2       74.04      111.29      3.11 o 
   3   2   2      580.92      576.83      7.71 o 
   4   2   2      398.25      400.80      8.17 o 
   5   2   2       85.47       94.28      4.07 o 
   6   2   2      333.39      326.39      8.36 o 
   7   2   2       20.30       25.59      3.21 o 
   8   2   2       19.44       15.93      3.04 o 
 -10   3   2       45.79       49.59      2.59 o 
  -9   3   2       45.02       43.56      2.38 o 
  -8   3   2       33.47       28.41      1.86 o 
  -7   3   2      218.20      220.41      4.10 o 
  -6   3   2      377.36      371.73      5.20 o 
  -5   3   2      265.60      258.24      3.80 o 
  -4   3   2     1230.01     1312.52     17.30 o 
  -3   3   2      658.98      621.11      8.77 o 
  -2   3   2     1223.97     1226.69     12.84 o 
  -1   3   2       76.53       84.49      1.18 o 
   0   3   2      513.53      531.59      5.01 o 
   1   3   2       13.91        7.35      0.60 o 
   2   3   2       23.32       31.46      0.65 o 
   3   3   2      295.59      290.04      6.36 o 
   4   3   2      200.86      207.84      5.74 o 
   5   3   2      281.80      285.37      7.45 o 
   6   3   2      105.91      104.64      4.88 o 
   7   3   2        1.53        3.77      2.16 o 
 -10   4   2       37.87       39.15      3.21 o 
  -9   4   2        5.51        5.97      2.02 o 
  -8   4   2       22.72       21.26      3.22 o 
  -7   4   2      377.44      351.76      8.45 o 
  -6   4   2      216.92      211.13      3.61 o 
  -5   4   2      235.75      244.58      3.57 o 
  -4   4   2      298.10      279.35      2.96 o 
  -3   4   2      340.85      317.98      4.09 o 
  -2   4   2     1255.93     1326.83     21.99 o 
  -1   4   2     2557.85     2644.47     17.95 o 
   0   4   2        1.18        1.65      0.68 o 
   1   4   2       54.93       45.77      1.27 o 
   2   4   2      206.52      217.72      5.12 o 
   3   4   2       74.97       76.59      3.33 o 
   4   4   2      447.83      430.19      9.19 o 
   5   4   2      309.93      333.61      8.51 o 
   6   4   2        0.46       -0.46      1.81 o 
 -10   5   2        8.04        5.39      2.24 o 
  -9   5   2       16.88       19.21      2.59 o 
  -8   5   2        0.45       10.01      2.22 o 
  -7   5   2       41.90       38.84      2.81 o 
  -6   5   2      442.04      420.56      8.29 o 
  -5   5   2      246.52      245.20      5.74 o 
  -4   5   2        9.20       10.66      2.87 o 
  -3   5   2      271.20      281.76      3.95 o 
  -2   5   2      703.84      685.95      8.07 o 
  -1   5   2      512.48      537.18      4.65 o 
   0   5   2       62.78       43.31      1.13 o 
   1   5   2      214.36      210.03      3.19 o 
   2   5   2       82.74       73.84      3.17 o 
   3   5   2     1125.42     1124.05     17.50 o 
   4   5   2      460.68      477.32     10.15 o 
   5   5   2        5.11        6.20      2.11 o 
   6   5   2       60.93       62.42      4.50 o 
 -10   6   2        5.99        6.02      2.11 o 
  -9   6   2       24.28       24.63      2.86 o 
  -8   6   2       20.85       27.41      2.87 o 
  -7   6   2       27.81       30.55      2.60 o 
  -6   6   2       11.55       13.05      1.93 o 
  -5   6   2      122.55      118.88      2.86 o 
  -4   6   2      374.04      374.30      5.14 o 
  -3   6   2      208.78      222.12      5.84 o 
  -2   6   2       59.04       57.31      1.79 o 
  -1   6   2       27.44       25.63      1.28 o 
   0   6   2        0.76        0.17      0.50 o 
   1   6   2       42.22       39.04      1.75 o 
   2   6   2      149.39      143.73      4.59 o 
   3   6   2      456.67      519.48     10.44 o 
   4   6   2        2.33        2.84      1.86 o 
   5   6   2      159.33      157.12      6.15 o 
  -9   7   2       13.47       19.18      2.81 o 
  -8   7   2       71.01       74.05      4.05 o 
  -7   7   2       42.40       43.37      3.05 o 
  -6   7   2      113.90      114.51      4.40 o 
  -5   7   2       15.25       16.26      1.44 o 
  -4   7   2      196.92      201.45      3.73 o 
  -3   7   2      186.46      187.09      3.99 o 
  -2   7   2      165.91      159.38      3.15 o 
  -1   7   2        2.51        1.03      0.85 o 
   0   7   2        2.66        1.66      1.29 o 
   1   7   2       89.11       87.71      3.71 o 
   2   7   2       89.23       87.59      4.02 o 
  -9   8   2       19.49       25.43      3.15 o 
  -8   8   2       30.95       37.97      3.31 o 
  -7   8   2       92.37       84.58      4.18 o 
  -6   8   2      276.85      275.05      7.18 o 
  -5   8   2        1.58       -0.54      1.01 o 
  -4   8   2      206.52      211.63      4.03 o 
  -3   8   2       81.79       89.79      2.61 o 
  -2   8   2      163.00      160.24      3.38 o 
  -1   8   2       70.18       75.55      3.46 o 
   0   8   2       26.02       26.58      2.55 o 
   1   8   2       10.53       12.51      2.09 o 
   2   8   2        3.79        3.10      1.72 o 
   3   8   2       54.74       54.92      3.83 o 
  -8   9   2       52.15       59.26      4.03 o 
  -7   9   2       60.92       59.31      3.74 o 
  -6   9   2       30.38       28.64      2.02 o 
  -5   9   2      110.14      104.51      3.05 o 
  -4   9   2      121.57      121.30      3.21 o 
  -3   9   2        6.82       10.18      1.37 o 
  -2   9   2      220.71      210.39      5.90 o 
  -1   9   2       55.53       55.91      3.39 o 
   0   9   2       35.84       39.37      2.97 o 
   1   9   2       20.16       29.05      2.92 o 
  -7  10   2        6.40        8.12      1.62 o 
  -6  10   2       57.67       55.03      2.51 o 
  -5  10   2       40.15       36.28      2.11 o 
  -4  10   2        6.72        5.27      1.28 o 
  -3  10   2       80.86       88.51      4.10 o 
  -2  10   2       91.86       92.63      4.24 o 
  -1  10   2       26.42       29.37      3.10 o 
   0  10   2        4.06        4.71      2.08 o 
  -5  11   2        2.50        0.82      1.25 o 
  -4  11   2       56.20       60.73      3.73 o 
   2 -11   3        1.91        2.92      1.78 o 
   3 -11   3        9.99       11.06      2.47 o 
   4 -11   3      109.07      110.90      5.15 o 
   5 -11   3       64.88       62.52      4.07 o 
   6 -11   3       19.49       20.28      2.92 o 
   1 -10   3        4.21        1.74      1.68 o 
   2 -10   3        0.32       -1.09      1.42 o 
   3 -10   3       35.98       36.44      3.14 o 
   4 -10   3      158.53      158.07      5.80 o 
   5 -10   3       28.70       35.43      3.10 o 
   6 -10   3        8.70       11.36      2.37 o 
   7 -10   3       52.33       59.50      3.90 o 
   8 -10   3       22.40       24.68      3.23 o 
  -2  -9   3       23.01       25.38      2.67 o 
  -1  -9   3      154.14      159.56      4.97 o 
   0  -9   3       43.47       45.49      3.09 o 
   1  -9   3        3.85        4.25      1.66 o 
   2  -9   3        0.96       -0.39      1.31 o 
   3  -9   3      183.52      180.78      5.77 o 
   4  -9   3        6.15        7.13      1.91 o 
   5  -9   3        1.60        1.27      1.66 o 
   6  -9   3       42.34       45.97      3.30 o 
   7  -9   3       64.85       70.81      4.02 o 
   8  -9   3       22.64       27.53      3.07 o 
   9  -9   3       53.73       60.98      4.12 o 
  -3  -8   3       34.40       34.27      3.04 o 
  -1  -8   3      426.95      416.52      5.97 o 
   0  -8   3        1.13        1.78      0.88 o 
   1  -8   3       52.57       53.91      1.92 o 
   2  -8   3      198.08      192.97      3.46 o 
   3  -8   3       11.98       16.08      1.31 o 
   4  -8   3        4.34        6.20      2.81 o 
   5  -8   3      400.31      393.09      8.60 o 
   6  -8   3       93.81       83.72      3.94 o 
   7  -8   3        9.43       10.05      2.07 o 
   8  -8   3      178.49      172.63      5.90 o 
   9  -8   3       38.80       40.85      3.45 o 
  -5  -7   3       86.15       80.59      4.81 o 
  -4  -7   3       23.85       28.77      3.04 o 
  -3  -7   3      360.81      364.65      8.88 o 
  -2  -7   3      313.08      327.58      7.44 o 
  -1  -7   3       23.40       24.50      2.33 o 
   0  -7   3      267.81      260.14      4.05 o 
   1  -7   3      392.40      395.13      5.08 o 
   2  -7   3       17.63       15.33      1.17 o 
   3  -7   3      172.90      174.29      3.08 o 
   4  -7   3      545.69      570.87      6.61 o 
   5  -7   3       15.35       13.74      1.99 o 
   6  -7   3       26.12       24.73      2.37 o 
   7  -7   3      171.78      166.48      5.35 o 
   8  -7   3       34.00       34.81      3.06 o 
   9  -7   3       60.16       70.54      3.92 o 
  -5  -6   3        0.66        2.31      1.90 o 
  -4  -6   3      219.71      226.87      6.95 o 
  -3  -6   3      212.69      199.57      3.64 o 
  -2  -6   3      106.03      105.55      3.85 o 
  -1  -6   3      115.06      114.64      3.85 o 
   0  -6   3      664.49      666.07      7.16 o 
   1  -6   3      405.12      374.62      4.60 o 
   2  -6   3      364.42      352.42      4.36 o 
   3  -6   3      110.02      107.32      2.10 o 
   4  -6   3       48.61       41.11      1.48 o 
   5  -6   3      144.93      138.45      3.31 o 
   6  -6   3      494.90      512.66      9.65 o 
   7  -6   3       74.61       71.55      3.40 o 
   8  -6   3       19.11       20.53      2.46 o 
   9  -6   3       76.17       80.88      3.98 o 
  -6  -5   3        6.62        7.89      2.28 o 
  -5  -5   3      118.73      124.03      5.32 o 
  -4  -5   3      105.54      101.20      3.81 o 
  -3  -5   3       40.77       37.82      2.58 o 
  -2  -5   3      515.75      512.49      8.96 o 
  -1  -5   3      801.67      805.93     12.18 o 
   0  -5   3      300.04      301.28      6.07 o 
   1  -5   3       33.08       30.39      3.58 o 
   2  -5   3      648.13      687.25      5.56 o 
   3  -5   3        1.16        0.23      0.51 o 
   4  -5   3       20.28       22.06      2.61 o 
   5  -5   3     1073.59     1080.57     12.25 o 
   6  -5   3      292.49      282.78      5.24 o 
   7  -5   3       71.84       68.89      2.31 o 
   8  -5   3      126.40      132.90      3.32 o 
  -7  -4   3        1.59        0.83      1.88 o 
  -6  -4   3      256.11      271.04      8.13 o 
  -5  -4   3      180.82      185.87      3.97 o 
  -4  -4   3       14.18       10.51      1.55 o 
  -3  -4   3      507.70      522.45      6.10 o 
  -1  -4   3      254.71      237.44      5.00 o 
   0  -4   3      987.50     1000.66     13.79 o 
   1  -4   3      163.81      153.02      1.80 o 
   2  -4   3        1.72        2.31      0.36 o 
   3  -4   3      452.00      506.29      5.59 o 
   4  -4   3      169.11      160.76      2.75 o 
   5  -4   3     1102.37     1143.19     11.92 o 
   6  -4   3       12.46       13.46      3.09 o 
   7  -4   3      127.37      126.35      5.86 o 
   8  -4   3        8.69       10.39      1.95 o 
   9  -4   3       86.68       89.55      4.58 o 
  -7  -3   3      117.09      121.40      5.67 o 
  -6  -3   3      153.96      172.60      6.21 o 
  -5  -3   3       54.75       50.73      2.73 o 
  -4  -3   3      374.19      357.95      6.94 o 
  -3  -3   3      352.62      361.74      6.78 o 
  -2  -3   3      442.77      455.86      5.15 o 
  -1  -3   3     1716.68     1827.45     22.64 o 
   0  -3   3      680.27      676.45      9.69 o 
   1  -3   3        1.89        3.43      0.98 o 
   2  -3   3      166.31      191.02      6.27 o 
   3  -3   3     1219.04     1307.08     11.97 o 
   4  -3   3      157.42      149.85      3.98 o 
   5  -3   3        1.07        0.68      0.62 o 
   6  -3   3       59.10       61.88      2.01 o 
   7  -3   3      102.68      115.55      4.66 o 
   8  -3   3        5.17        1.75      1.79 o 
   9  -3   3      224.45      238.07      7.51 o 
  -8  -2   3       91.35       88.81      5.07 o 
  -7  -2   3      203.92      207.42      7.07 o 
  -6  -2   3        9.83       10.97      1.39 o 
  -5  -2   3      293.36      286.35      6.23 o 
  -4  -2   3      172.84      161.37      4.20 o 
  -3  -2   3       15.74        8.01      1.16 o 
  -2  -2   3     6034.32     6176.82     47.74 o 
  -1  -2   3     3736.19     3713.62     43.00 o 
   0  -2   3       15.99       16.19      0.77 o 
   1  -2   3     1815.57     1830.66     28.35 o 
   2  -2   3     3760.45     3707.37     30.88 o 
   3  -2   3     1605.13     1664.68     14.71 o 
   4  -2   3       60.26       70.04      1.70 o 
   5  -2   3      202.10      196.92      3.17 o 
   6  -2   3        2.67        2.47      0.83 o 
   7  -2   3       70.74       71.70      3.70 o 
   8  -2   3      143.75      160.00      5.79 o 
   9  -2   3      101.00      101.47      5.10 o 
  -8  -1   3       99.53       97.38      5.05 o 
  -7  -1   3       11.80        8.21      1.84 o 
  -6  -1   3      410.48      422.28      8.27 o 
  -5  -1   3      153.39      142.20      4.11 o 
  -4  -1   3       55.75       66.45      2.65 o 
  -3  -1   3      306.39      338.79      6.10 o 
  -2  -1   3     4641.26     4603.25     52.88 o 
  -1  -1   3     5168.04     4738.74     30.85 o 
   0  -1   3     4936.41     4602.75    113.31 o 
   1  -1   3     2788.93     2763.82     39.45 o 
   2  -1   3      499.20      504.25      5.42 o 
   3  -1   3      655.71      644.27      8.42 o 
   4  -1   3     1806.90     1902.39     16.84 o 
   5  -1   3       38.54       35.27      1.40 o 
   6  -1   3       21.89       21.76      2.35 o 
   7  -1   3      133.40      124.01      5.01 o 
   8  -1   3      203.98      201.23      6.72 o 
   9  -1   3       69.95       74.64      4.70 o 
  -9   0   3       87.64       93.05      5.13 o 
  -8   0   3        5.19        4.08      1.36 o 
  -7   0   3       31.22       33.54      2.02 o 
  -6   0   3      119.00      118.53      4.02 o 
  -5   0   3      146.79      157.30      4.32 o 
  -4   0   3      540.03      536.94      8.70 o 
  -3   0   3     2555.25     2395.60     28.88 o 
  -2   0   3      181.48      171.27      3.57 o 
  -1   0   3       18.41       14.18      0.67 o 
   0   0   3     4609.04     4709.06     36.08 o 
   1   0   3       22.57       24.01      0.74 o 
   2   0   3      512.14      536.28      5.27 o 
   3   0   3      918.03      919.27     15.66 o 
   4   0   3      185.92      187.77      2.64 o 
   5   0   3        0.74       -0.80      1.25 o 
   6   0   3      296.78      302.88      7.59 o 
   8   0   3      172.26      162.15      6.33 o 
  -9   1   3        1.54       -0.50      1.24 o 
  -8   1   3       97.69       94.19      3.08 o 
  -7   1   3      311.50      310.54      5.25 o 
  -6   1   3      376.19      352.51      7.26 o 
  -5   1   3      749.50      746.00     11.50 o 
  -4   1   3     1639.73     1606.99     20.68 o 
  -3   1   3       29.11       26.75      1.67 o 
  -2   1   3       91.93       90.03      1.66 o 
  -1   1   3      389.37      394.91      3.29 o 
   0   1   3       19.13       19.86      0.59 o 
   1   1   3      192.13      242.59      5.49 o 
   2   1   3     2010.47     2041.86     26.20 o 
   3   1   3       58.50       77.97      2.93 o 
   4   1   3        1.95        1.09      1.17 o 
   5   1   3      170.62      159.45      5.07 o 
   6   1   3       45.25       54.01      3.59 o 
   7   1   3      340.20      349.49      9.08 o 
   8   1   3       89.70       94.26      5.19 o 
  -9   2   3       29.82       31.99      2.27 o 
  -8   2   3       89.21       91.73      2.97 o 
  -7   2   3       99.29       95.77      3.05 o 
  -6   2   3      290.58      273.21      6.30 o 
  -5   2   3      470.60      453.34      8.13 o 
  -4   2   3      134.70      169.44      4.18 o 
  -3   2   3     2353.07     2394.38     28.86 o 
  -2   2   3      423.18      442.34      3.79 o 
  -1   2   3      787.22      815.31      6.08 o 
   0   2   3     1566.68     1655.11     11.71 o 
   1   2   3        1.07        2.68      1.35 o 
   2   2   3       17.22       29.23      1.84 o 
   3   2   3      121.53      110.00      3.66 o 
   4   2   3      173.73      175.74      5.12 o 
   5   2   3        5.29        6.25      1.76 o 
   6   2   3       58.62       61.70      3.83 o 
   7   2   3      111.26      113.97      5.34 o 
   8   2   3       41.47       36.81      3.85 o 
  -9   3   3       49.02       50.15      3.69 o 
  -8   3   3       29.77       29.27      1.93 o 
  -7   3   3      263.04      245.44      5.47 o 
  -6   3   3      244.72      252.11      6.04 o 
  -5   3   3        2.02        2.45      1.22 o 
  -4   3   3      149.69      120.15      3.56 o 
  -3   3   3     2109.21     2172.74     35.15 o 
  -2   3   3     1967.71     2012.79     13.95 o 
  -1   3   3      577.10      574.97      4.66 o 
   0   3   3     1605.40     1699.22     11.89 o 
   1   3   3       41.62       34.15      1.34 o 
   2   3   3       16.36        8.01      1.27 o 
   3   3   3      158.54      151.84      4.51 o 
   4   3   3       83.09       86.87      3.81 o 
   5   3   3       55.89       52.28      3.43 o 
   6   3   3       89.73       93.62      4.82 o 
   7   3   3       10.23       16.47      2.96 o 
 -10   4   3       41.18       44.64      3.45 o 
  -9   4   3        0.29       -1.57      1.53 o 
  -8   4   3       69.39       63.97      3.56 o 
  -7   4   3      257.48      261.60      4.47 o 
  -6   4   3       12.75        9.35      1.11 o 
  -5   4   3       17.44       20.49      2.04 o 
  -4   4   3       48.81       47.10      1.73 o 
  -3   4   3     1365.81     1369.01     12.46 o 
  -2   4   3     1786.20     1862.29     13.12 o 
  -1   4   3      283.89      268.59      2.76 o 
   0   4   3      878.64      933.55      7.22 o 
   1   4   3       36.48       35.30      1.13 o 
   2   4   3      584.54      579.51      9.95 o 
   3   4   3       40.17       41.40      2.73 o 
   4   4   3      109.37      113.62      4.50 o 
   5   4   3       66.56       68.14      4.10 o 
   6   4   3       42.31       41.63      3.76 o 
 -10   5   3       22.39       26.11      3.23 o 
  -9   5   3       14.18       10.78      2.42 o 
  -8   5   3       21.62       24.93      2.70 o 
  -7   5   3       38.54       34.17      2.85 o 
  -5   5   3       61.97       67.97      2.39 o 
  -4   5   3      106.16      111.23      5.39 o 
  -3   5   3      319.65      282.28      4.07 o 
  -2   5   3      289.35      299.57      3.03 o 
  -1   5   3      328.10      346.87      3.47 o 
   0   5   3       84.21       78.74      1.51 o 
   1   5   3      265.51      251.17      3.99 o 
   2   5   3      511.55      545.44      9.85 o 
   3   5   3        2.90        1.86      1.61 o 
   4   5   3      115.83      116.59      4.91 o 
   5   5   3       20.43       19.92      2.84 o 
  -9   6   3       57.79       56.60      3.72 o 
  -8   6   3        0.30       -1.26      1.44 o 
  -7   6   3       42.84       38.71      2.89 o 
  -6   6   3       20.87       21.00      2.28 o 
  -5   6   3      176.84      176.85      3.55 o 
  -4   6   3        0.96       -0.09      0.78 o 
  -3   6   3      316.11      301.98      4.44 o 
  -2   6   3      197.81      201.24      4.64 o 
  -1   6   3       53.32       50.54      1.70 o 
   0   6   3      179.65      171.18      4.74 o 
   1   6   3       79.61       89.17      2.93 o 
   2   6   3        1.48        0.18      0.97 o 
   3   6   3      198.12      183.79      5.82 o 
   4   6   3       31.29       36.09      3.34 o 
   5   6   3       17.89       16.99      3.03 o 
  -9   7   3       32.21       38.35      3.43 o 
  -8   7   3       17.04       15.95      2.64 o 
  -7   7   3       51.37       47.65      3.24 o 
  -6   7   3       10.96       12.35      1.49 o 
  -5   7   3      303.87      316.23      5.11 o 
  -4   7   3        5.84        3.76      1.09 o 
  -3   7   3      350.90      351.38      5.14 o 
  -2   7   3      282.01      279.94      4.42 o 
  -1   7   3      114.94      112.25      4.02 o 
   0   7   3       15.45       16.57      2.15 o 
   1   7   3       15.40       12.92      1.98 o 
   2   7   3       29.95       31.52      2.88 o 
  -9   8   3       35.24       40.31      3.51 o 
  -8   8   3       21.63       24.61      3.01 o 
  -7   8   3       31.30       30.12      3.04 o 
  -6   8   3       72.18       65.34      2.52 o 
  -5   8   3       68.57       72.50      2.54 o 
  -4   8   3       60.91       69.85      2.47 o 
  -3   8   3      212.61      220.21      4.14 o 
  -2   8   3       54.80       58.07      2.18 o 
   0   8   3       75.12       70.75      3.61 o 
   1   8   3       21.29       20.26      2.48 o 
   2   8   3       33.19       37.53      3.07 o 
  -8   9   3       29.82       33.11      3.41 o 
  -7   9   3       68.57       64.36      3.92 o 
  -6   9   3       11.32       10.14      1.62 o 
  -5   9   3       19.92       18.99      1.79 o 
  -4   9   3       73.12       73.81      6.17 o 
  -3   9   3       34.07       36.49      2.00 o 
  -2   9   3      167.37      163.53      5.35 o 
  -1   9   3      126.22      132.56      4.99 o 
   0   9   3       43.38       38.54      3.07 o 
   1   9   3       56.94       63.59      3.89 o 
  -7  10   3        7.14        6.29      1.75 o 
  -6  10   3        0.78       -0.13      1.24 o 
  -5  10   3       50.16       51.49      2.47 o 
  -4  10   3        0.26       -0.97      1.05 o 
  -3  10   3       58.13       65.28      3.75 o 
  -2  10   3      114.95      105.22      4.67 o 
  -1  10   3        9.78       10.27      2.33 o 
   1 -11   4       88.80       82.43      4.52 o 
   2 -11   4       32.00       33.42      3.22 o 
   3 -11   4        0.26       -1.03      1.56 o 
   4 -11   4       58.49       68.79      4.33 o 
   5 -11   4       89.12       90.13      4.89 o 
   6 -11   4       17.41       19.45      2.84 o 
   0 -10   4      170.93      174.49      6.18 o 
   1 -10   4       20.69       19.29      2.59 o 
   2 -10   4        0.31        0.32      1.43 o 
   3 -10   4        3.38        5.56      1.93 o 
   4 -10   4      106.52      110.61      4.96 o 
   5 -10   4       59.50       56.17      3.73 o 
   6 -10   4       63.54       61.77      3.93 o 
   7 -10   4        0.27        0.26      1.74 o 
   8 -10   4        6.16       11.30      2.45 o 
  -1  -9   4       99.44      100.12      4.48 o 
   0  -9   4      106.36      107.39      4.58 o 
   1  -9   4       17.23       18.40      2.48 o 
   2  -9   4        9.53        8.16      1.91 o 
   3  -9   4       38.32       32.35      2.81 o 
   4  -9   4      213.21      213.08      6.41 o 
   5  -9   4        1.07       -0.21      1.47 o 
   6  -9   4       36.98       46.38      3.28 o 
   7  -9   4        0.52        1.37      1.78 o 
   8  -9   4       20.48       20.46      2.79 o 
  -3  -8   4       24.69       29.68      3.27 o 
  -2  -8   4      208.42      213.97      6.41 o 
  -1  -8   4      296.74      293.65      7.39 o 
   0  -8   4        7.77        7.55      1.77 o 
   1  -8   4       23.36       25.21      2.52 o 
   2  -8   4      263.28      253.58      6.60 o 
   3  -8   4      615.48      622.47     11.50 o 
   4  -8   4       36.50       39.30      2.92 o 
   5  -8   4       24.48       22.23      2.41 o 
   6  -8   4        1.69        2.97      1.48 o 
   7  -8   4        7.71        7.77      2.07 o 
   8  -8   4      164.85      163.82      5.90 o 
   9  -8   4       18.12       16.16      2.58 o 
  -4  -7   4        0.76       -0.89      1.71 o 
  -3  -7   4      127.05      144.17      3.35 o 
  -2  -7   4      168.95      157.77      5.14 o 
  -1  -7   4      250.88      238.00      6.16 o 
   0  -7   4       48.25       41.62      1.63 o 
   1  -7   4      470.14      455.37      5.49 o 
   2  -7   4      285.24      290.38      4.04 o 
   3  -7   4      150.77      156.00      2.85 o 
   4  -7   4      343.30      345.32      7.57 o 
   5  -7   4      203.71      211.08      5.77 o 
   6  -7   4       39.78       32.58      2.57 o 
   7  -7   4       39.37       34.03      2.70 o 
   8  -7   4      137.87      134.08      5.03 o 
   9  -7   4       24.11       25.77      2.85 o 
  -5  -6   4        0.44        1.23      1.71 o 
  -3  -6   4      247.58      254.23      4.36 o 
  -2  -6   4        2.60        0.65      1.18 o 
  -1  -6   4      302.65      292.70      6.59 o 
   0  -6   4      311.65      285.00      3.95 o 
   1  -6   4      337.51      341.34      6.28 o 
   2  -6   4       77.19       69.22      1.56 o 
   3  -6   4      712.67      733.19      6.12 o 
   4  -6   4      337.78      328.68      4.58 o 
   5  -6   4       15.71       14.66      2.69 o 
   6  -6   4      217.20      214.03      3.83 o 
   7  -6   4       62.28       60.49      3.18 o 
   8  -6   4       33.30       33.96      2.86 o 
   9  -6   4       78.14       77.31      3.91 o 
  -6  -5   4        0.61       -0.83      1.80 o 
  -4  -5   4      158.57      172.85      5.15 o 
  -3  -5   4       28.91       26.82      1.44 o 
  -1  -5   4      194.01      184.03      4.78 o 
   0  -5   4       14.89       12.24      1.46 o 
   1  -5   4     1031.41     1039.69      9.46 o 
   2  -5   4      330.88      317.51      3.33 o 
   3  -5   4      138.33      139.28      2.58 o 
   4  -5   4      201.84      202.79      3.35 o 
   5  -5   4       16.71       14.58      1.22 o 
   6  -5   4      120.50      120.70      2.84 o 
   7  -5   4       64.39       60.42      2.23 o 
   8  -5   4      190.02      201.20      4.17 o 
   9  -5   4       29.04       29.14      3.06 o 
  -7  -4   4       16.67       13.24      2.82 o 
  -6  -4   4      192.84      193.53      7.00 o 
  -5  -4   4      251.25      278.85      6.77 o 
  -4  -4   4       17.17       17.01      2.00 o 
  -3  -4   4       27.78       25.35      1.35 o 
  -2  -4   4      255.08      251.90      3.81 o 
  -1  -4   4      228.23      201.87      4.75 o 
   0  -4   4      638.31      655.82     10.17 o 
   1  -4   4      259.95      233.15      2.36 o 
   2  -4   4      414.98      442.31      5.18 o 
   3  -4   4      146.04      146.04      2.60 o 
   4  -4   4       43.70       29.08      5.23 o 
   5  -4   4       11.14        9.60      1.00 o 
   6  -4   4       31.09       32.08      1.95 o 
   7  -4   4       21.47       19.74      1.57 o 
   8  -4   4      223.09      228.07      6.69 o 
   9  -4   4       32.54       33.01      3.49 o 
  -7  -3   4      107.05      102.37      5.24 o 
  -6  -3   4      491.12      502.51      9.83 o 
  -5  -3   4        9.53        7.19      1.55 o 
  -4  -3   4      114.66      109.48      3.74 o 
  -3  -3   4      925.56      979.57     14.31 o 
  -2  -3   4       15.62       19.12      1.08 o 
  -1  -3   4     1353.23     1463.52     19.03 o 
   0  -3   4      451.00      432.65      8.38 o 
   1  -3   4     2319.69     2340.50     20.34 o 
   2  -3   4      505.57      486.92      6.41 o 
   3  -3   4       37.01       32.70      1.26 o 
   4  -3   4       36.07       37.71      1.38 o 
   5  -3   4      119.64      117.72      2.50 o 
   6  -3   4      123.17      131.48      4.14 o 
   7  -3   4        2.84        4.27      1.92 o 
   8  -3   4        9.80        8.29      2.46 o 
   9  -3   4       39.26       37.24      3.71 o 
  -8  -2   4       92.34       90.84      5.17 o 
  -7  -2   4      287.18      290.24      6.56 o 
  -6  -2   4       16.47       10.54      1.98 o 
  -5  -2   4      128.82      126.33      4.23 o 
  -4  -2   4      265.69      260.71      5.87 o 
  -3  -2   4       27.91       29.59      1.90 o 
  -2  -2   4     1437.46     1466.36     13.86 o 
  -1  -2   4     2678.93     2771.24     22.43 o 
   0  -2   4       17.30       11.52      0.79 o 
   1  -2   4     3082.89     3099.73     26.22 o 
   2  -2   4      186.34      169.59      2.55 o 
   3  -2   4     1940.33     2041.84     17.93 o 
   4  -2   4      265.77      278.35      3.76 o 
   5  -2   4      239.56      235.31      5.38 o 
   6  -2   4       51.81       57.95      3.25 o 
   7  -2   4       22.28       26.11      2.84 o 
   8  -2   4        4.80        5.72      2.41 o 
   9  -2   4       96.85       85.55      4.93 o 
  -8  -1   4      208.52      209.62      4.80 o 
  -7  -1   4       38.97       43.00      4.72 o 
  -6  -1   4       25.73       25.03      2.37 o 
  -5  -1   4       90.30       98.80      3.61 o 
  -4  -1   4        1.80        4.59      1.23 o 
  -3  -1   4      333.24      333.07      6.28 o 
  -2  -1   4      910.45      965.53     13.24 o 
  -1  -1   4     1472.76     1397.73     10.03 o 
   0  -1   4       16.56       16.20      0.59 o 
   1  -1   4     1050.44     1018.34      9.42 o 
   2  -1   4     1921.04     1850.71     21.96 o 
   3  -1   4     1482.19     1562.23     13.98 o 
   4  -1   4      255.88      237.44      3.27 o 
   5  -1   4      124.45      134.74      4.51 o 
   6  -1   4       22.59       24.59      2.61 o 
   7  -1   4      116.43      109.78      4.80 o 
   8  -1   4       51.45       58.06      4.24 o 
   9  -1   4      125.29      144.70      6.55 o 
  -9   0   4       58.48       56.80      4.19 o 
  -8   0   4       25.66       28.24      2.21 o 
  -7   0   4        2.17        3.15      1.81 o 
  -6   0   4      977.21     1027.82     15.62 o 
  -5   0   4       10.31       15.63      1.86 o 
  -4   0   4        0.97        1.11      1.05 o 
  -3   0   4        1.56        0.54      0.83 o 
  -2   0   4      163.14      146.87      3.48 o 
  -1   0   4     1365.48     1355.95      9.61 o 
   0   0   4      218.22      216.65      2.12 o 
   1   0   4      463.16      463.23      3.70 o 
   2   0   4      636.95      649.28      6.33 o 
   3   0   4      989.61     1012.95      9.47 o 
   4   0   4      124.93      138.69      4.33 o 
   5   0   4        2.58        1.83      1.51 o 
   6   0   4      109.48      113.99      4.67 o 
   7   0   4       62.67       63.62      3.96 o 
   8   0   4      173.65      170.83      6.64 o 
  -9   1   4       23.99       26.44      2.80 o 
  -8   1   4       62.04       63.80      2.71 o 
  -7   1   4      200.80      212.03      5.93 o 
  -6   1   4      343.27      333.10      7.27 o 
  -5   1   4       24.54       22.95      2.15 o 
  -4   1   4      240.55      266.43      5.69 o 
  -3   1   4       23.03       30.99      1.85 o 
  -2   1   4      909.76      897.38      6.90 o 
  -1   1   4      541.28      498.97      4.14 o 
   0   1   4      163.18      171.76      2.25 o 
   1   1   4        5.68        5.26      0.62 o 
   2   1   4      806.07      845.25     12.50 o 
   3   1   4     1021.01     1100.05     16.22 o 
   4   1   4       52.35       50.95      2.90 o 
   5   1   4       19.40       19.42      2.32 o 
   6   1   4       20.87       25.92      2.99 o 
   7   1   4      158.95      157.91      6.11 o 
   8   1   4       62.20       62.88      4.50 o 
  -9   2   4       17.82       17.35      1.92 o 
  -8   2   4      369.06      355.14      6.04 o 
  -7   2   4      112.86      111.59      4.29 o 
  -6   2   4        1.07        1.96      1.45 o 
  -5   2   4      243.94      233.93      5.60 o 
  -4   2   4      917.78      978.39     14.04 o 
  -3   2   4      205.36      196.34      3.62 o 
  -2   2   4      217.13      212.07      2.37 o 
  -1   2   4      705.07      743.81      5.80 o 
   0   2   4       31.74       27.75      0.80 o 
   1   2   4      805.80      818.12     16.93 o 
   2   2   4     1119.76     1200.01     16.98 o 
   3   2   4      166.81      154.03      4.54 o 
   4   2   4       49.97       50.46      2.99 o 
   5   2   4        0.73       -0.49      1.46 o 
   6   2   4       13.28       13.94      2.53 o 
   7   2   4      106.57      106.60      5.40 o 
  -9   3   4       83.82       81.63      3.37 o 
  -8   3   4      103.15      104.45      3.14 o 
  -7   3   4      123.25      118.77      4.50 o 
  -6   3   4      273.27      262.55      6.39 o 
  -5   3   4        1.83        1.45      1.16 o 
  -4   3   4      385.23      350.26      6.79 o 
  -3   3   4      606.34      599.69      6.47 o 
  -2   3   4      269.46      279.86      3.77 o 
  -1   3   4     1277.56     1358.31      9.86 o 
   0   3   4      476.17      488.05      4.23 o 
   1   3   4      939.56     1018.75      7.75 o 
   2   3   4      222.81      211.38      5.15 o 
   3   3   4      354.02      346.31      7.47 o 
   4   3   4       74.38       71.80      3.66 o 
   5   3   4       39.45       36.72      3.12 o 
   6   3   4       12.76       11.89      2.55 o 
   7   3   4       22.17       27.67      3.51 o 
  -9   4   4       27.06       31.79      3.16 o 
  -8   4   4       70.88       68.06      3.74 o 
  -7   4   4      101.62      102.38      4.23 o 
  -6   4   4      183.16      190.09      5.41 o 
  -5   4   4       14.64       12.31      1.79 o 
  -4   4   4        8.20       11.70      1.12 o 
  -3   4   4      120.72      117.47      3.22 o 
  -2   4   4      668.52      699.85      5.79 o 
  -1   4   4      114.19      103.58      2.05 o 
   0   4   4     1280.50     1300.80      9.69 o 
   1   4   4      691.49      684.42      7.58 o 
   2   4   4       35.67       37.95      2.52 o 
   3   4   4      365.67      373.91      8.20 o 
   4   4   4      188.14      177.49      5.75 o 
   5   4   4       32.02       35.38      3.37 o 
   6   4   4       12.79       14.36      2.81 o 
  -9   5   4        8.41       12.11      2.48 o 
  -8   5   4      160.29      155.80      5.53 o 
  -7   5   4       59.67       59.23      3.55 o 
  -6   5   4       50.56       39.54      2.94 o 
  -5   5   4      109.69      103.04      5.30 o 
  -4   5   4      279.97      295.03      4.72 o 
  -3   5   4      155.81      152.79      2.94 o 
  -2   5   4        8.43        8.10      0.96 o 
  -1   5   4      244.79      237.79      3.29 o 
   0   5   4      449.50      458.94      5.65 o 
   1   5   4        2.95        4.29      1.01 o 
   2   5   4      694.40      697.41     12.05 o 
   3   5   4      155.36      157.76      5.37 o 
   4   5   4       51.13       49.68      3.47 o 
   5   5   4       12.73       17.57      2.98 o 
  -9   6   4       50.46       47.43      3.54 o 
  -8   6   4      149.57      150.75      5.46 o 
  -7   6   4       57.95       51.90      3.41 o 
  -6   6   4        2.24        2.70      1.51 o 
  -5   6   4       25.08       16.89      1.80 o 
  -4   6   4      511.59      514.54      6.57 o 
  -3   6   4       59.32       52.76      2.28 o 
  -2   6   4      260.32      248.76      3.97 o 
  -1   6   4        3.34        2.23      0.77 o 
   0   6   4       51.69       50.41      2.87 o 
   2   6   4      588.07      596.95     24.40 o 
   3   6   4        1.56       -1.66      1.68 o 
   4   6   4       31.78       38.53      3.58 o 
  -9   7   4       68.28       76.85      4.42 o 
  -8   7   4       22.99       21.21      2.82 o 
  -7   7   4       29.96       30.63      3.14 o 
  -6   7   4      131.43      136.55      3.45 o 
  -5   7   4       77.56       82.16      3.87 o 
  -4   7   4        4.15        4.61      1.15 o 
  -3   7   4      281.13      284.69      4.62 o 
  -2   7   4      148.64      136.60      3.06 o 
  -1   7   4       36.79       37.16      2.70 o 
   1   7   4      212.14      219.09      6.19 o 
   2   7   4       18.17       15.99      2.39 o 
   3   7   4       41.10       46.66      3.47 o 
  -8   8   4        8.75        4.09      2.04 o 
  -7   8   4       25.09       26.65      3.06 o 
  -6   8   4       93.19       97.78      3.13 o 
  -5   8   4       86.01       79.33      2.71 o 
  -4   8   4       26.87       28.72      1.90 o 
  -3   8   4       89.07       85.02      3.23 o 
  -2   8   4        2.63        0.91      1.59 o 
  -1   8   4      229.52      223.02      6.29 o 
   0   8   4      193.56      201.22      6.07 o 
   1   8   4       43.60       51.61      3.42 o 
   2   8   4       65.07       58.10      3.83 o 
  -7   9   4       24.15       23.81      2.10 o 
  -6   9   4       37.02       35.33      2.17 o 
  -5   9   4       31.65       27.44      2.02 o 
  -4   9   4       46.51       47.57      2.26 o 
  -3   9   4        0.31       -1.79      1.58 o 
  -2   9   4       22.61       27.66      2.90 o 
  -1   9   4      227.14      216.81      6.55 o 
   0   9   4       34.84       34.39      3.25 o 
  -6  10   4       42.49       45.94      2.50 o 
  -5  10   4       14.32       12.72      2.58 o 
  -4  10   4        3.62        2.54      1.93 o 
  -3  10   4        7.61        5.21      2.04 o 
  -2  10   4       79.38       82.40      4.35 o 
   2 -11   5       23.35       24.79      3.21 o 
   3 -11   5       58.63       66.15      4.18 o 
   4 -11   5       18.57       18.49      2.90 o 
   5 -11   5       35.65       32.29      3.46 o 
   6 -11   5        9.64       10.08      2.52 o 
  -1 -10   5        3.30        4.31      2.05 o 
   0 -10   5       36.94       36.52      3.37 o 
   1 -10   5       53.73       61.20      3.81 o 
   2 -10   5        0.36       -1.02      1.47 o 
   3 -10   5       26.91       31.30      3.28 o 
   4 -10   5       53.61       57.20      3.76 o 
   5 -10   5       68.33       67.56      4.10 o 
   6 -10   5        1.77       -0.31      1.66 o 
   7 -10   5       51.02       50.77      3.81 o 
  -1  -9   5       78.77       88.08      4.37 o 
   0  -9   5      156.30      166.90      5.86 o 
   1  -9   5        0.80        0.79      1.39 o 
   2  -9   5      140.15      132.96      5.14 o 
   3  -9   5       22.23       22.66      2.70 o 
   4  -9   5        3.44        3.12      1.74 o 
   5  -9   5       97.76      104.35      4.60 o 
   6  -9   5       55.06       52.23      3.51 o 
   7  -9   5        6.52        8.97      2.19 o 
   8  -9   5        3.10        3.84      1.99 o 
  -1  -8   5       15.98       16.38      2.31 o 
   0  -8   5       87.93       85.61      3.95 o 
   1  -8   5      220.21      222.35      6.34 o 
   2  -8   5       21.98       21.11      2.56 o 
   3  -8   5       36.91       39.23      2.90 o 
   4  -8   5      577.35      570.47     11.05 o 
   5  -8   5       47.27       48.41      3.14 o 
   6  -8   5        5.44        7.55      1.84 o 
   7  -8   5        0.91        1.74      1.71 o 
   8  -8   5       46.29       47.04      3.47 o 
   9  -8   5       18.30       19.47      2.63 o 
  -3  -7   5      117.94      124.38      3.28 o 
  -1  -7   5        5.03        3.03      1.55 o 
   0  -7   5      118.15      114.27      4.37 o 
   1  -7   5        6.94        5.96      1.63 o 
   2  -7   5      338.95      339.30      7.60 o 
   3  -7   5      950.64      959.76     12.38 o 
   4  -7   5      318.28      293.29      8.19 o 
   5  -7   5       76.09       80.14      3.74 o 
   6  -7   5        1.36        1.17      1.49 o 
   7  -7   5       16.09       18.86      2.41 o 
   8  -7   5      129.11      140.19      5.24 o 
   9  -7   5       25.25       30.69      3.10 o 
  -4  -6   5       31.53       32.20      2.88 o 
  -3  -6   5      190.24      202.40      7.48 o 
  -1  -6   5      124.35      128.21      4.36 o 
   0  -6   5        3.47        2.57      0.68 o 
   1  -6   5       18.02       12.25      1.79 o 
   2  -6   5      862.70      895.47     12.98 o 
   3  -6   5      362.59      360.19      7.52 o 
   4  -6   5      149.36      143.56      2.95 o 
   5  -6   5      202.38      200.68      3.67 o 
   6  -6   5       36.40       37.19      1.82 o 
   7  -6   5      105.08      109.51      4.71 o 
   8  -6   5       88.65       95.12      4.18 o 
  -5  -5   5      128.21      116.49      4.65 o 
  -4  -5   5       78.07       88.25      3.89 o 
  -3  -5   5        1.61        4.61      1.87 o 
  -2  -5   5      198.61      183.27      3.45 o 
  -1  -5   5       82.10       77.21      3.23 o 
   0  -5   5       17.12        9.66      1.48 o 
   1  -5   5      291.98      298.85      3.09 o 
   2  -5   5      307.89      312.00      5.32 o 
   3  -5   5      252.47      245.14      3.80 o 
   4  -5   5       29.65       24.74      1.72 o 
   5  -5   5       85.99       86.50      2.32 o 
   6  -5   5      147.14      150.13      6.88 o 
   7  -5   5      129.25      132.78      3.23 o 
   8  -5   5       72.67       73.09      4.06 o 
   9  -5   5       10.44       11.26      2.64 o 
  -7  -4   5       95.18       81.69      5.00 o 
  -6  -4   5       53.99       49.30      3.31 o 
  -5  -4   5      367.85      391.83      8.55 o 
  -4  -4   5       39.16       49.19      2.92 o 
  -3  -4   5      140.87      142.78      3.04 o 
  -2  -4   5      687.44      684.39      7.59 o 
  -1  -4   5      251.84      307.67      6.47 o 
   0  -4   5      403.66      403.72      5.24 o 
   1  -4   5      568.39      555.25      6.40 o 
   2  -4   5       59.45       41.50      2.03 o 
   3  -4   5      195.81      194.14      4.85 o 
   4  -4   5      246.46      240.76      3.75 o 
   5  -4   5       15.38       14.12      1.16 o 
   6  -4   5       94.37      102.48      2.62 o 
   7  -4   5      106.12      101.37      4.34 o 
   8  -4   5       34.05       34.41      3.26 o 
   9  -4   5        2.06        0.43      2.01 o 
  -6  -3   5      350.44      351.05      8.22 o 
  -5  -3   5       95.12      100.30      4.01 o 
  -3  -3   5      312.61      302.48      6.58 o 
  -2  -3   5      139.53      133.48      2.65 o 
  -1  -3   5      733.34      783.08     11.75 o 
   0  -3   5      321.11      322.21      4.32 o 
   1  -3   5      598.03      689.74      7.34 o 
   2  -3   5     2959.41     3091.49     26.57 o 
   3  -3   5     1177.53     1241.25     11.88 o 
   4  -3   5      201.60      194.99      3.25 o 
   5  -3   5       66.62       60.58      3.38 o 
   6  -3   5       94.71       94.62      3.90 o 
   7  -3   5        5.44        0.93      1.70 o 
   8  -3   5      183.58      184.61      6.40 o 
   9  -3   5       15.96       14.46      2.86 o 
  -8  -2   5       13.53        8.37      2.64 o 
  -7  -2   5      151.96      154.69      5.54 o 
  -6  -2   5       88.71       94.78      4.07 o 
  -5  -2   5      136.07      130.17      4.46 o 
  -4  -2   5      298.62      301.91      6.66 o 
  -3  -2   5       52.17       50.71      2.53 o 
  -2  -2   5      796.66      811.16     12.11 o 
  -1  -2   5      318.90      337.46      3.53 o 
   0  -2   5       29.88       25.50      1.13 o 
   1  -2   5      750.65      792.82      8.01 o 
   2  -2   5      834.07      819.77      9.99 o 
   3  -2   5     1099.20     1118.99     10.74 o 
   4  -2   5      653.38      663.14     15.77 o 
   5  -2   5      150.71      146.28      4.11 o 
   6  -2   5      144.07      144.24      4.97 o 
   7  -2   5       43.02       44.06      3.31 o 
   8  -2   5       95.96      102.07      5.11 o 
   9  -2   5        0.28       -3.16      2.11 o 
  -8  -1   5      112.20      120.68      3.80 o 
  -7  -1   5      193.55      181.86      5.85 o 
  -6  -1   5       24.75       20.84      2.36 o 
  -5  -1   5      404.13      410.86      8.31 o 
  -4  -1   5       14.15        9.80      1.57 o 
  -3  -1   5      358.76      356.77      6.88 o 
  -2  -1   5      170.71      175.56      4.24 o 
  -1  -1   5       20.45       29.91      0.93 o 
   0  -1   5      518.50      493.03      3.52 o 
   1  -1   5     1010.94     1004.80      7.40 o 
   2  -1   5      209.08      197.07      2.86 o 
   3  -1   5      605.37      639.29      6.67 o 
   4  -1   5      270.12      265.34      3.61 o 
   5  -1   5      469.11      486.00      9.60 o 
   6  -1   5      257.35      257.45      6.99 o 
   7  -1   5      104.23      100.13      4.73 o 
   8  -1   5        3.14        1.27      2.36 o 
  -9   0   5       34.26       32.54      5.04 o 
  -8   0   5      163.80      170.24      7.57 o 
  -7   0   5      287.05      289.42      7.34 o 
  -6   0   5        6.71        5.33      1.73 o 
  -5   0   5       52.37       53.89      2.95 o 
  -4   0   5      438.20      423.53      7.96 o 
  -3   0   5      896.63      970.91     13.90 o 
  -2   0   5       31.61       39.30      1.37 o 
  -1   0   5       34.09       33.69      1.61 o 
   0   0   5      913.35     1028.64      7.59 o 
   1   0   5      616.90      644.70      5.76 o 
   2   0   5     1516.02     1523.26     12.34 o 
   3   0   5      424.15      430.54      5.56 o 
   4   0   5       19.13       21.23      2.18 o 
   5   0   5      189.91      206.82      6.04 o 
   6   0   5      145.53      155.25      5.60 o 
   7   0   5       64.50       56.59      4.04 o 
   8   0   5       41.60       39.66      3.90 o 
  -9   1   5       86.03       88.42      3.38 o 
  -8   1   5       24.24       29.35      3.03 o 
  -7   1   5       57.91       63.44      3.59 o 
  -6   1   5      359.28      373.44      8.07 o 
  -5   1   5      615.18      580.06     10.26 o 
  -4   1   5      232.68      234.84      5.53 o 
  -3   1   5      196.53      193.61      4.67 o 
  -2   1   5      179.72      175.07      2.21 o 
  -1   1   5      325.97      400.35      3.67 o 
   0   1   5      200.79      198.62      2.22 o 
   1   1   5      883.00      951.28      7.19 o 
   2   1   5      112.18      104.69      3.48 o 
   3   1   5      719.94      745.03     12.16 o 
   4   1   5       41.30       43.42      2.88 o 
   5   1   5       26.44       27.58      2.91 o 
   6   1   5       97.88       98.49      4.75 o 
   7   1   5       15.56       13.04      2.84 o 
  -9   2   5        3.61        1.97      1.42 o 
  -8   2   5       13.42       24.83      2.82 o 
  -7   2   5      219.08      213.78      6.20 o 
  -6   2   5      385.68      363.56      7.94 o 
  -5   2   5      397.24      413.33      8.18 o 
  -4   2   5      466.25      468.29      8.44 o 
  -3   2   5      241.30      237.64      3.52 o 
  -2   2   5        4.18        2.08      0.47 o 
  -1   2   5      288.85      286.15      2.96 o 
   0   2   5     1105.59     1184.59      8.77 o 
   1   2   5        0.87        2.71      0.43 o 
   2   2   5      530.71      499.85      8.86 o 
   3   2   5      567.09      583.54     10.44 o 
   4   2   5       84.89       90.39      3.97 o 
   5   2   5       59.29       64.41      3.78 o 
   6   2   5       65.83       66.94      4.36 o 
   7   2   5       36.79       43.68      3.93 o 
  -9   3   5        0.28       -2.53      1.69 o 
  -8   3   5       97.56       89.32      4.58 o 
  -7   3   5      279.84      263.47      6.92 o 
  -6   3   5       61.06       58.56      3.25 o 
  -5   3   5      113.88      114.90      4.10 o 
  -4   3   5      443.82      429.15      5.50 o 
  -3   3   5      128.37      107.50      2.47 o 
  -2   3   5      442.34      474.86     10.36 o 
  -1   3   5      662.50      722.18      6.52 o 
   0   3   5       67.04       88.22      1.54 o 
   1   3   5      645.30      674.37      7.39 o 
   2   3   5      656.76      676.49     11.28 o 
   3   3   5      125.23      121.04      4.34 o 
   4   3   5      209.98      208.73      6.30 o 
   5   3   5      145.64      141.30      5.58 o 
   6   3   5       78.87       90.79      5.02 o 
  -9   4   5       33.52       31.80      3.15 o 
  -8   4   5       19.00       18.91      2.69 o 
  -7   4   5      174.19      158.34      5.39 o 
  -6   4   5       86.06       80.95      3.75 o 
  -5   4   5      123.22      121.01      4.23 o 
  -4   4   5        0.98        0.44      0.81 o 
  -3   4   5      119.53      117.58      2.03 o 
  -2   4   5      462.17      458.95      4.35 o 
  -1   4   5       28.85       22.41      0.97 o 
   0   4   5       30.85       25.64      1.00 o 
   1   4   5      525.97      543.48      6.57 o 
   2   4   5       16.14       14.73      1.95 o 
   3   4   5      675.36      691.62     12.43 o 
   4   4   5      124.78      120.60      5.08 o 
   5   4   5       77.41       73.92      4.51 o 
   6   4   5       48.84       54.99      4.28 o 
  -9   5   5       34.01       42.03      3.62 o 
  -8   5   5       40.49       32.49      3.06 o 
  -7   5   5       54.05       51.27      3.36 o 
  -6   5   5       84.97       88.31      3.92 o 
  -5   5   5      103.73       93.55      3.04 o 
  -4   5   5       18.40       22.34      1.59 o 
  -3   5   5      397.23      407.43      5.40 o 
  -2   5   5       65.11       62.10      1.94 o 
  -1   5   5        2.70        3.53      1.98 o 
   0   5   5      366.11      362.47      5.02 o 
   1   5   5       48.32       46.37      1.95 o 
   2   5   5       22.42       26.26      1.79 o 
   3   5   5      503.31      519.94     10.57 o 
   4   5   5       17.86       13.38      2.46 o 
   5   5   5       59.38       58.81      4.33 o 
  -9   6   5       25.71       30.47      3.33 o 
  -8   6   5      120.59      119.29      5.06 o 
  -7   6   5       94.68       86.98      4.24 o 
  -6   6   5       15.84       13.85      2.16 o 
  -5   6   5       14.30       12.99      1.51 o 
  -4   6   5      696.60      732.75      8.54 o 
  -3   6   5        5.81        4.31      1.10 o 
  -2   6   5        5.98        5.20      1.02 o 
  -1   6   5      210.84      209.43      5.56 o 
   0   6   5       47.67       32.03      2.59 o 
   1   6   5       33.04       31.31      2.63 o 
   2   6   5      258.34      269.65      7.07 o 
   3   6   5       34.35       31.24      2.06 o 
   4   6   5       31.56       28.54      3.39 o 
  -8   7   5       89.76       86.41      4.54 o 
  -7   7   5       27.65       29.48      3.07 o 
  -6   7   5       42.63       45.95      2.28 o 
  -5   7   5       48.91       50.17      2.28 o 
  -4   7   5      171.36      177.74      6.46 o 
  -3   7   5      120.65      116.42      3.45 o 
  -2   7   5      505.60      499.54      9.61 o 
  -1   7   5       95.84       75.93      3.79 o 
   0   7   5        0.50       -0.21      1.39 o 
   1   7   5      254.96      250.75      6.88 o 
   2   7   5       41.59       34.18      2.92 o 
   3   7   5       60.25       62.74      3.96 o 
  -8   8   5       24.07       25.26      3.10 o 
  -7   8   5       12.47       12.25      2.30 o 
  -6   8   5       52.97       51.25      2.42 o 
  -5   8   5       24.54       21.28      1.89 o 
  -4   8   5      155.67      163.22      4.57 o 
  -3   8   5      189.14      186.07      5.74 o 
  -2   8   5        0.96       -1.30      1.60 o 
  -1   8   5        1.71       -1.83      1.55 o 
   0   8   5      204.38      213.92      6.42 o 
   1   8   5       52.10       44.72      3.41 o 
  -7   9   5       17.16       17.36      2.01 o 
  -6   9   5       11.98       11.97      2.83 o 
  -5   9   5       56.35       50.49      2.51 o 
  -4   9   5      110.85      114.53      4.83 o 
  -3   9   5        0.73       -2.32      1.55 o 
  -2   9   5        0.72       -2.05      1.59 o 
  -1   9   5       41.96       41.54      3.34 o 
   0   9   5       27.56       34.22      3.46 o 
  -4  10   5        8.24        6.31      2.30 o 
   2 -11   6       19.63       17.73      2.81 o 
   3 -11   6        6.77       10.08      2.64 o 
   4 -11   6       36.71       39.17      3.52 o 
   5 -11   6        9.23        9.97      2.57 o 
   0 -10   6       19.42       21.76      2.90 o 
   1 -10   6       45.97       42.40      3.47 o 
   2 -10   6        0.29        0.03      1.67 o 
   3 -10   6       35.54       37.40      3.25 o 
   4 -10   6       10.28       10.52      2.34 o 
   5 -10   6        9.45       10.22      2.33 o 
   6 -10   6       31.25       35.65      3.38 o 
   7 -10   6       77.98       76.95      4.53 o 
  -2  -9   6        5.89        4.99      1.41 o 
  -1  -9   6      179.36      171.97      6.22 o 
   0  -9   6       73.05       75.74      4.24 o 
   1  -9   6        0.53        1.12      1.55 o 
   2  -9   6       20.88       17.10      2.52 o 
   3  -9   6      144.02      142.14      5.39 o 
   4  -9   6       12.05       10.81      2.26 o 
   5  -9   6       29.51       27.39      2.94 o 
   6  -9   6        7.21        7.70      2.12 o 
   7  -9   6       98.29       98.14      4.76 o 
   8  -9   6        3.78        5.63      2.27 o 
  -3  -8   6       27.57       29.32      2.13 o 
  -2  -8   6      104.29      102.61      6.51 o 
  -1  -8   6      292.70      298.75      7.90 o 
   0  -8   6       16.71        7.90      1.94 o 
   1  -8   6      106.82      105.89      4.48 o 
   2  -8   6      330.34      331.87      8.03 o 
   3  -8   6       40.13       36.76      2.94 o 
   4  -8   6       71.10       72.83      3.85 o 
   5  -8   6       92.94       85.24      4.05 o 
   6  -8   6        6.36        6.43      1.89 o 
   7  -8   6       67.86       65.71      3.81 o 
   8  -8   6       48.49       54.88      3.69 o 
  -4  -7   6       14.84       13.63      2.40 o 
  -3  -7   6      173.26      160.39      3.83 o 
  -2  -7   6      317.08      317.46      5.41 o 
  -1  -7   6      106.68      101.66      4.34 o 
   0  -7   6      325.22      327.43      7.78 o 
   1  -7   6      461.73      473.89      9.63 o 
   2  -7   6       37.13       34.12      1.78 o 
   3  -7   6      103.62      111.27      2.84 o 
   4  -7   6      442.29      444.58      6.18 o 
   5  -7   6       64.83       64.85      2.21 o 
   6  -7   6       89.68      103.90      4.25 o 
   7  -7   6       80.58       84.56      3.98 o 
   8  -7   6       27.55       28.98      2.84 o 
  -4  -6   6      104.61      102.50      4.51 o 
  -3  -6   6      275.70      274.33      4.88 o 
  -2  -6   6       24.83       26.07      1.90 o 
  -1  -6   6      191.78      197.23      5.73 o 
   0  -6   6      129.45      133.69      4.58 o 
   1  -6   6      161.33      157.24      4.88 o 
   2  -6   6      355.94      365.71      5.80 o 
   3  -6   6      150.57      128.19      2.89 o 
   4  -6   6       96.90       93.34      2.49 o 
   5  -6   6      204.92      197.99      7.50 o 
   6  -6   6       42.28       42.92      1.96 o 
   7  -6   6       74.88       73.12      2.50 o 
   8  -6   6       73.02       72.13      4.03 o 
  -5  -5   6       53.10       53.23      3.55 o 
  -4  -5   6      240.95      237.51      6.73 o 
  -3  -5   6      102.17      104.61      2.82 o 
  -2  -5   6      137.06      136.75      3.09 o 
  -1  -5   6      360.65      362.81      7.75 o 
   0  -5   6       36.65       35.14      2.37 o 
   1  -5   6       57.84       60.22      1.99 o 
   2  -5   6      180.44      173.42      3.25 o 
   3  -5   6       21.60       19.73      1.28 o 
   4  -5   6      100.15      102.57      2.51 o 
   5  -5   6      153.38      153.03      3.22 o 
   6  -5   6       11.65       14.19      1.39 o 
   7  -5   6       81.22       83.58      2.66 o 
   8  -5   6       96.36       94.00      4.65 o 
   9  -5   6       60.77       57.99      4.14 o 
  -6  -4   6      129.93      133.51      5.22 o 
  -5  -4   6      311.11      292.63      7.55 o 
  -4  -4   6       63.86       58.54      3.23 o 
  -3  -4   6      414.50      412.44      8.53 o 
  -2  -4   6      593.52      585.70      7.04 o 
  -1  -4   6        0.87        0.96      1.04 o 
   0  -4   6       40.66       23.95      1.41 o 
   1  -4   6      771.53      824.41     14.64 o 
   2  -4   6      177.06      177.23      3.17 o 
   3  -4   6       63.31       56.05      1.81 o 
   4  -4   6        1.98        1.68      0.77 o 
   5  -4   6      159.17      154.66      3.12 o 
   6  -4   6       24.05       28.55      1.67 o 
   7  -4   6      229.09      237.24      6.79 o 
   8  -4   6       34.19       30.82      3.15 o 
   9  -4   6       22.04       17.46      3.14 o 
  -7  -3   6       62.85       68.05      4.15 o 
  -6  -3   6       69.23       66.24      3.90 o 
  -5  -3   6       82.46       79.51      3.89 o 
  -4  -3   6      203.54      203.71      5.69 o 
  -3  -3   6      989.77     1053.51     15.93 o 
  -2  -3   6      474.91      476.95      5.95 o 
  -1  -3   6       12.42        7.99      0.98 o 
   0  -3   6      409.38      448.18      5.70 o 
   1  -3   6      420.02      413.67      5.25 o 
   2  -3   6     1016.05      928.38      9.52 o 
   3  -3   6       61.10       67.47      2.48 o 
   4  -3   6       26.48       23.28      1.35 o 
   5  -3   6      101.02       93.29      2.37 o 
   6  -3   6      315.49      314.25      7.58 o 
   7  -3   6      267.99      272.18      7.40 o 
   8  -3   6        4.28        1.79      2.04 o 
   9  -3   6       17.18       11.32      2.95 o 
  -8  -2   6       63.00       62.83      4.25 o 
  -7  -2   6       12.19       14.66      2.44 o 
  -6  -2   6      136.52      128.02      4.90 o 
  -5  -2   6        3.64        3.22      1.67 o 
  -4  -2   6      299.90      306.91      7.03 o 
  -3  -2   6      148.73      140.22      4.34 o 
  -2  -2   6     1150.39     1208.76     16.98 o 
  -1  -2   6     1376.88     1435.76     10.86 o 
   0  -2   6       19.32       16.97      1.54 o 
   1  -2   6      229.99      233.47      2.83 o 
   2  -2   6     1082.95     1105.97     10.81 o 
   3  -2   6      226.42      235.22      3.56 o 
   4  -2   6      374.10      383.14      6.44 o 
   5  -2   6      368.41      347.66      7.84 o 
   6  -2   6      266.82      258.99      6.95 o 
   7  -2   6       10.79       10.76      2.52 o 
   8  -2   6       72.24       68.62      4.31 o 
  -8  -1   6       32.91       33.71      3.26 o 
  -7  -1   6        3.37        2.26      2.04 o 
  -6  -1   6       88.61       91.72      4.17 o 
  -5  -1   6       74.27       77.34      3.60 o 
  -4  -1   6       97.34       95.27      3.71 o 
  -3  -1   6      372.11      352.50      7.11 o 
  -2  -1   6     1167.41     1250.94     17.15 o 
  -1  -1   6        3.18        4.55      0.72 o 
   0  -1   6      395.08      377.78      3.01 o 
   1  -1   6      183.75      227.67      2.77 o 
   2  -1   6      407.07      417.15      5.26 o 
   3  -1   6      252.66      242.32      3.47 o 
   4  -1   6      212.89      204.25      5.54 o 
   5  -1   6      120.15      118.32      4.49 o 
   6  -1   6      166.23      161.74      5.72 o 
   7  -1   6      126.57      120.33      5.28 o 
   8  -1   6      105.16      106.30      5.35 o 
  -8   0   6       97.46       97.30      4.69 o 
  -7   0   6       53.89       56.11      3.77 o 
  -6   0   6        3.73        3.83      1.71 o 
  -5   0   6      262.65      265.46      6.58 o 
  -4   0   6      371.11      379.19      7.71 o 
  -3   0   6      561.14      595.84      9.96 o 
  -2   0   6       53.02       45.45      1.57 o 
  -1   0   6      163.02      162.77      2.10 o 
   0   0   6        1.32        5.71      0.52 o 
   1   0   6       47.70       37.21      0.97 o 
   2   0   6      749.26      726.11      5.68 o 
   3   0   6       32.62       34.89      2.46 o 
   4   0   6       89.38       87.94      3.75 o 
   5   0   6       66.19       65.29      3.58 o 
   6   0   6      107.55      101.02      4.67 o 
   7   0   6      284.68      301.55      8.59 o 
   8   0   6       18.39       13.67      3.08 o 
  -9   1   6       58.08       74.12      4.57 o 
  -8   1   6      146.95      141.20      5.53 o 
  -7   1   6      103.37       95.19      4.39 o 
  -6   1   6        4.68        2.93      1.71 o 
  -5   1   6      314.16      308.99      7.14 o 
  -4   1   6      817.28      845.57     13.24 o 
  -3   1   6      821.36      857.05     12.87 o 
  -2   1   6      438.26      464.59      4.40 o 
  -1   1   6      125.50      107.17      1.70 o 
   0   1   6        7.29       18.11      0.82 o 
   1   1   6      309.06      325.18      3.23 o 
   2   1   6      152.80      162.99      4.55 o 
   3   1   6      178.53      176.62      5.06 o 
   4   1   6       23.69       27.09      2.54 o 
   5   1   6        0.65        1.38      1.56 o 
   6   1   6      218.51      217.39      6.98 o 
   7   1   6      127.57      120.15      5.68 o 
  -9   2   6       92.86       88.78      3.36 o 
  -8   2   6       29.40       29.53      3.15 o 
  -7   2   6        0.58       -1.87      1.68 o 
  -6   2   6       40.60       35.98      2.88 o 
  -5   2   6      394.64      406.22      8.34 o 
  -4   2   6      683.96      677.82     11.23 o 
  -3   2   6     2030.66     2057.00     14.92 o 
  -2   2   6        8.76        6.10      0.64 o 
  -1   2   6       10.20       18.08      0.89 o 
   0   2   6     1809.71     1934.38     13.73 o 
   1   2   6       22.53       18.02      0.82 o 
   2   2   6      234.79      225.42      5.63 o 
   3   2   6      174.79      176.16      5.25 o 
   4   2   6        0.60       -1.93      1.49 o 
   5   2   6      203.97      203.20      6.47 o 
   6   2   6      157.78      159.67      6.20 o 
   7   2   6        9.11        7.98      2.76 o 
  -9   3   6        0.76       -2.31      1.90 o 
  -8   3   6       10.93       14.81      2.61 o 
  -7   3   6        4.85        2.50      1.76 o 
  -6   3   6       56.15       50.23      3.17 o 
  -5   3   6      300.73      306.28      7.06 o 
  -4   3   6      621.57      603.14      7.59 o 
  -3   3   6      129.61      119.57      2.05 o 
  -2   3   6       13.84       10.47      0.77 o 
  -1   3   6      663.42      678.94      6.28 o 
   0   3   6      403.40      418.77      4.55 o 
   1   3   6       89.73       78.11      2.15 o 
   2   3   6      401.93      407.68      5.64 o 
   3   3   6       71.40       65.72      3.47 o 
   4   3   6      329.90      335.44      8.30 o 
   5   3   6      182.40      190.28      6.50 o 
   6   3   6       72.06       66.91      4.47 o 
  -9   4   6        0.22       -2.70      1.80 o 
  -8   4   6        5.42        4.90      2.15 o 
  -7   4   6       72.49       70.32      3.91 o 
  -6   4   6       77.46       80.79      3.87 o 
  -5   4   6      123.50      124.82      4.52 o 
  -4   4   6       81.23       69.17      2.23 o 
  -3   4   6       22.84       17.52      0.99 o 
  -2   4   6      243.56      255.20      3.09 o 
  -1   4   6       88.95       87.24      1.72 o 
   0   4   6      280.12      276.10      5.46 o 
   1   4   6      177.93      176.82      3.45 o 
   2   4   6        0.60       -1.32      0.88 o 
   3   4   6        4.93        6.15      2.00 o 
   4   4   6      235.09      250.54      7.30 o 
   5   4   6       43.74       34.66      3.45 o 
  -9   5   6        2.51        1.78      2.14 o 
  -8   5   6       20.24       18.73      2.75 o 
  -7   5   6      187.46      174.42      5.89 o 
  -6   5   6       29.85       28.32      2.72 o 
  -5   5   6       91.91       91.80      4.06 o 
  -4   5   6        0.95       -0.67      1.48 o 
  -3   5   6      436.19      434.78      5.82 o 
  -2   5   6       76.03       73.00      2.17 o 
  -1   5   6       78.24       79.25      3.41 o 
   0   5   6      126.13      137.50      3.06 o 
   1   5   6       22.29       15.23      1.46 o 
   2   5   6       25.39       27.55      1.90 o 
   3   5   6      117.76      111.01      3.30 o 
   4   5   6       12.77       12.47      2.53 o 
  -8   6   6       51.20       44.74      3.72 o 
  -7   6   6       71.41       79.19      4.25 o 
  -6   6   6       37.52       39.28      3.07 o 
  -5   6   6       92.00       87.18      2.77 o 
  -4   6   6       16.76       15.26      3.41 o 
  -3   6   6      747.43      759.59     17.57 o 
  -2   6   6       58.40       60.92      2.11 o 
  -1   6   6       59.30       63.89      3.31 o 
   0   6   6        2.46        0.46      1.55 o 
   1   6   6       17.77       16.90      2.26 o 
   2   6   6       59.80       62.58      3.64 o 
   3   6   6       19.39       21.77      2.80 o 
  -8   7   6       14.18       10.27      2.51 o 
  -7   7   6       24.62       26.92      2.97 o 
  -6   7   6       10.79        9.17      1.56 o 
  -5   7   6      130.14      136.18      3.54 o 
  -4   7   6      142.09      146.08      3.54 o 
  -3   7   6      161.49      171.36      6.39 o 
  -2   7   6      127.93      131.64      4.77 o 
  -1   7   6       89.21       88.88      4.12 o 
   0   7   6        2.12        4.27      1.81 o 
   1   7   6       69.29       65.94      3.76 o 
   2   7   6       15.44       21.65      2.79 o 
  -7   8   6        2.58        1.07      1.93 o 
  -6   8   6        5.21        3.97      1.38 o 
  -5   8   6       46.15       44.51      2.35 o 
  -4   8   6       60.98       62.69      2.55 o 
  -3   8   6      192.04      194.32      6.03 o 
  -2   8   6       39.36       40.35      3.16 o 
  -1   8   6       16.35       19.49      2.62 o 
   0   8   6       89.37      105.99      4.83 o 
   1   8   6        8.56       11.89      2.57 o 
  -6   9   6        2.94        3.31      1.41 o 
  -5   9   6       42.79       43.34      2.35 o 
  -4   9   6       46.76       38.26      3.36 o 
  -3   9   6       37.33       39.02      3.28 o 
  -2   9   6        8.01       10.19      2.50 o 
   4 -11   7       20.40       21.48      3.12 o 
   0 -10   7       77.32       78.79      4.55 o 
   1 -10   7       70.54       71.17      4.45 o 
   2 -10   7        3.32       -1.39      1.56 o 
   3 -10   7       19.25       18.86      2.88 o 
   4 -10   7       21.31       21.82      2.99 o 
   5 -10   7        0.71       -2.30      1.53 o 
   6 -10   7       70.11       69.70      4.31 o 
  -2  -9   7       45.32       42.61      2.51 o 
  -1  -9   7       33.49       37.63      3.38 o 
   0  -9   7      125.03      120.22      5.23 o 
   1  -9   7       87.41       89.66      4.49 o 
   2  -9   7      105.81      111.66      4.93 o 
   3  -9   7       40.19       35.10      3.09 o 
   4  -9   7        0.39       -0.62      1.45 o 
   5  -9   7        2.42        0.73      1.58 o 
   6  -9   7       74.30       77.29      4.38 o 
   7  -9   7       57.88       65.17      4.22 o 
  -3  -8   7       56.44       56.44      2.58 o 
  -2  -8   7       16.39       18.29      1.83 o 
  -1  -8   7      377.98      363.66      9.07 o 
   0  -8   7       47.21       46.09      3.32 o 
   1  -8   7       61.50       61.53      3.66 o 
   2  -8   7      105.72      106.81      4.59 o 
   3  -8   7      105.29      101.45      4.42 o 
   4  -8   7       55.49       58.03      3.59 o 
   5  -8   7       50.07       46.96      3.22 o 
   6  -8   7       24.92       23.45      2.76 o 
   7  -8   7       50.22       50.91      3.49 o 
   8  -8   7       30.76       29.82      3.14 o 
  -4  -7   7        6.08        6.56      2.05 o 
  -3  -7   7       51.33       52.09      2.39 o 
  -2  -7   7      293.87      282.25      7.56 o 
  -1  -7   7       99.55      109.84      4.67 o 
   0  -7   7       19.12       14.35      2.23 o 
   1  -7   7      269.58      288.59      7.35 o 
   2  -7   7       84.53       82.32      3.70 o 
   3  -7   7      191.92      194.50      7.47 o 
   4  -7   7      105.29      105.82      4.10 o 
   5  -7   7       22.02       23.74      2.92 o 
   6  -7   7       34.49       36.83      2.87 o 
   7  -7   7       65.01       69.30      3.81 o 
  -5  -6   7        8.21        7.89      2.32 o 
  -4  -6   7       26.32       28.82      3.06 o 
  -3  -6   7      335.61      305.11      5.65 o 
  -2  -6   7       91.13       90.43      2.76 o 
  -1  -6   7       26.41       21.62      2.62 o 
   0  -6   7      322.38      329.93      7.68 o 
   1  -6   7      196.13      189.09      3.84 o 
   2  -6   7       27.45       26.15      1.63 o 
   3  -6   7      172.39      162.47      4.65 o 
   4  -6   7       10.32        8.29      2.26 o 
   5  -6   7        1.37       -0.61      0.81 o 
   6  -6   7      162.82      159.59      3.64 o 
   7  -6   7      114.28      116.90      3.25 o 
   8  -6   7       33.06       35.56      3.21 o 
  -6  -5   7       13.64       14.59      2.65 o 
  -5  -5   7       15.32       16.13      2.59 o 
  -4  -5   7      240.27      234.13      6.86 o 
  -3  -5   7       91.70       80.70      2.64 o 
  -2  -5   7       56.76       54.73      2.12 o 
  -1  -5   7      365.06      372.10      8.13 o 
   0  -5   7       94.24       92.80      3.85 o 
   1  -5   7      269.74      263.48      4.67 o 
   2  -5   7      262.90      270.09      4.43 o 
   3  -5   7        8.45        8.52      1.07 o 
   4  -5   7       41.37       38.52      1.73 o 
   5  -5   7        6.28        7.23      1.37 o 
   6  -5   7       92.38       87.61      2.67 o 
   7  -5   7       41.54       34.21      2.99 o 
   8  -5   7       86.81       79.99      4.48 o 
  -6  -4   7       65.30       79.20      4.42 o 
  -5  -4   7       88.83       85.44      4.24 o 
  -4  -4   7      229.72      215.13      6.28 o 
  -3  -4   7      119.89      122.61      4.58 o 
  -2  -4   7       82.18       81.89      2.44 o 
  -1  -4   7      494.17      480.23      6.69 o 
   0  -4   7      598.71      567.64      7.13 o 
   1  -4   7      662.55      659.25      7.78 o 
   2  -4   7       13.76       14.56      4.63 o 
   3  -4   7       96.98       91.35      2.39 o 
   4  -4   7        1.98        1.65      0.81 o 
   5  -4   7      190.21      207.07      3.85 o 
   6  -4   7       80.95       82.32      3.96 o 
   7  -4   7        0.75       -2.44      1.66 o 
   8  -4   7      105.40      106.49      5.02 o 
  -7  -3   7       13.84       19.18      3.04 o 
  -6  -3   7       19.15       19.94      2.75 o 
  -5  -3   7      248.49      238.93      6.78 o 
  -4  -3   7       32.02       31.15      2.58 o 
  -3  -3   7      211.21      224.25      6.04 o 
  -2  -3   7      379.69      372.05      5.30 o 
  -1  -3   7      534.46      535.43      5.40 o 
   0  -3   7      155.83      139.39      2.96 o 
   1  -3   7     1567.31     1590.05     15.37 o 
   2  -3   7       99.89      105.39      2.47 o 
   3  -3   7       73.34       71.37      2.04 o 
   4  -3   7      212.75      203.93      7.33 o 
   5  -3   7      238.76      236.79      6.44 o 
   6  -3   7        2.90        0.39      1.70 o 
   7  -3   7      114.33      117.71      5.17 o 
   8  -3   7       42.87       39.46      3.71 o 
  -7  -2   7       29.69       28.94      3.17 o 
  -6  -2   7       10.59       10.21      2.24 o 
  -5  -2   7        6.26        7.75      1.87 o 
  -4  -2   7       48.73       55.55      3.15 o 
  -3  -2   7      418.30      428.96      8.55 o 
  -2  -2   7      198.13      184.60      5.02 o 
  -1  -2   7      230.28      236.00      3.11 o 
   0  -2   7      134.43      141.53      3.40 o 
   1  -2   7     1932.40     1926.78     13.87 o 
   2  -2   7       29.75       23.15      0.87 o 
   3  -2   7      255.46      269.55      4.06 o 
   4  -2   7       19.76       16.51      2.14 o 
   5  -2   7       25.88       26.23      2.71 o 
   6  -2   7      359.56      343.66      8.44 o 
   7  -2   7      149.43      140.80      5.63 o 
   8  -2   7        0.29       -0.22      2.13 o 
  -8  -1   7       79.45       75.01      4.67 o 
  -7  -1   7       95.32      102.90      4.95 o 
  -6  -1   7       76.08       83.03      4.17 o 
  -5  -1   7       69.84       65.72      3.56 o 
  -4  -1   7      134.37      142.51      4.81 o 
  -3  -1   7       64.80       58.21      2.98 o 
  -2  -1   7      418.93      424.43      6.78 o 
  -1  -1   7      449.25      453.95      5.89 o 
   0  -1   7      230.44      224.38      2.23 o 
   1  -1   7      161.75      135.95      1.62 o 
   2  -1   7      166.28      160.69      4.66 o 
   3  -1   7       68.82       75.78      1.96 o 
   4  -1   7       63.76       60.58      3.48 o 
   5  -1   7      436.86      430.84      9.39 o 
   6  -1   7      255.12      259.33      7.37 o 
   7  -1   7        0.79       -1.22      2.04 o 
   8  -1   7       70.73       59.02      4.39 o 
  -8   0   7      145.21      140.76      5.79 o 
  -7   0   7       15.54       23.61      2.93 o 
  -6   0   7      116.53      114.95      4.79 o 
  -5   0   7        9.41        9.03      1.90 o 
  -4   0   7       48.72       44.30      2.81 o 
  -3   0   7      177.60      183.34      4.99 o 
  -2   0   7     1297.77     1309.31     12.95 o 
  -1   0   7      245.12      239.40      2.81 o 
   0   0   7       13.23        6.92      0.62 o 
   1   0   7      125.22      125.27      1.87 o 
   2   0   7      533.53      564.74      5.55 o 
   3   0   7        1.22        1.77      1.49 o 
   4   0   7       35.79       35.40      2.83 o 
   5   0   7       54.83       51.75      3.47 o 
   6   0   7        3.95        1.24      2.09 o 
   7   0   7       57.12       53.05      4.06 o 
  -8   1   7       57.95       53.19      3.91 o 
  -7   1   7        5.18        7.22      2.14 o 
  -6   1   7       61.65       58.78      3.60 o 
  -5   1   7       69.58       71.40      3.60 o 
  -4   1   7      671.92      684.75     11.71 o 
  -3   1   7      232.08      243.18      5.78 o 
  -2   1   7      413.83      414.06      4.23 o 
  -1   1   7      273.65      270.58      3.09 o 
   0   1   7      110.69       90.61      1.67 o 
   1   1   7     1214.61     1273.39      9.62 o 
   2   1   7       71.28       76.19      2.10 o 
   3   1   7      113.89      106.50      4.15 o 
   4   1   7      101.80      100.24      4.29 o 
   5   1   7       52.94       40.61      3.27 o 
   6   1   7       39.46       36.88      3.46 o 
   7   1   7      145.20      145.47      6.27 o 
  -8   2   7       33.88       32.66      3.44 o 
  -7   2   7       36.62       33.06      3.09 o 
  -6   2   7        5.13        1.52      1.66 o 
  -5   2   7       87.77       83.02      3.81 o 
  -4   2   7      714.72      725.45     12.13 o 
  -3   2   7      187.11      190.85      2.78 o 
  -2   2   7      263.81      272.23      3.27 o 
  -1   2   7      459.00      478.31      4.61 o 
   0   2   7      383.18      370.82      3.85 o 
   1   2   7      291.41      284.36      4.22 o 
   2   2   7      259.22      245.42      4.09 o 
   3   2   7      546.56      519.33     10.25 o 
   4   2   7      103.88       90.21      4.36 o 
   5   2   7       23.82       23.97      2.96 o 
   6   2   7      177.16      175.30      6.59 o 
  -9   3   7       73.41       65.27      4.33 o 
  -8   3   7       50.60       47.67      3.81 o 
  -7   3   7       20.17       13.23      2.48 o 
  -6   3   7       13.41        9.62      2.16 o 
  -5   3   7       93.66       90.48      3.93 o 
  -4   3   7      124.41      128.89      3.46 o 
  -3   3   7      154.72      151.45      2.46 o 
  -2   3   7       85.56       78.74      1.71 o 
  -1   3   7      368.45      370.54      3.94 o 
   0   3   7      299.14      298.72      4.41 o 
   1   3   7      346.72      338.05      4.89 o 
   2   3   7      316.72      298.59      4.82 o 
   3   3   7        2.17       -2.17      1.45 o 
   4   3   7        3.46        4.96      2.25 o 
   5   3   7      238.40      225.09      7.20 o 
  -8   4   7        8.00        4.61      2.09 o 
  -7   4   7       18.87       13.02      2.42 o 
  -6   4   7      124.73      126.77      4.86 o 
  -5   4   7       29.33       29.40      2.67 o 
  -4   4   7      263.95      264.74      4.46 o 
  -3   4   7       13.70       14.43      1.31 o 
  -2   4   7       24.12       23.18      1.15 o 
  -1   4   7      117.84      118.96      2.70 o 
   0   4   7      571.31      562.66      6.88 o 
   1   4   7      446.07      429.41      5.96 o 
   2   4   7       15.18       11.24      1.53 o 
   3   4   7        3.06        0.90      1.09 o 
   4   4   7      168.73      161.98      5.86 o 
   5   4   7        9.01       12.04      2.86 o 
  -8   5   7       10.87       12.60      2.74 o 
  -7   5   7       82.03       90.37      4.63 o 
  -6   5   7       29.29       30.07      2.92 o 
  -5   5   7        8.32        7.32      1.69 o 
  -4   5   7      548.10      550.59     10.44 o 
  -3   5   7       11.24        9.80      1.80 o 
  -2   5   7        0.51       -1.11      1.27 o 
  -1   5   7      180.81      187.63      5.20 o 
   0   5   7      679.01      678.58     11.46 o 
   1   5   7        7.94        4.37      1.22 o 
   2   5   7       10.88       10.86      1.50 o 
   3   5   7        3.27        7.07      1.43 o 
   4   5   7        2.58       -0.91      1.28 o 
  -8   6   7       77.03       78.51      4.55 o 
  -7   6   7       49.91       50.41      3.79 o 
  -6   6   7       68.17       76.55      4.08 o 
  -5   6   7       63.98       71.93      3.91 o 
  -4   6   7        9.84        9.46      1.38 o 
  -3   6   7       21.44       19.48      1.62 o 
  -2   6   7      347.84      343.79      7.70 o 
  -1   6   7      236.93      240.30      6.34 o 
   0   6   7       48.45       48.81      3.14 o 
   1   6   7       28.60       28.47      2.80 o 
   2   6   7       40.18       34.55      2.90 o 
   3   6   7        1.77        0.52      1.53 o 
  -7   7   7       33.29       33.42      3.22 o 
  -6   7   7       98.33      102.59      3.29 o 
  -5   7   7        2.96        2.11      1.25 o 
  -4   7   7        0.36       -0.62      1.09 o 
  -3   7   7      300.37      294.37      7.47 o 
  -2   7   7      224.79      229.07      6.45 o 
  -1   7   7       59.01       60.72      3.52 o 
   0   7   7       56.40       56.58      3.55 o 
   1   7   7       60.60       56.27      3.66 o 
  -6   8   7        0.97        1.13      1.25 o 
  -5   8   7        1.77        3.33      1.28 o 
  -4   8   7       87.36       80.93      4.26 o 
  -3   8   7       68.08       66.31      3.85 o 
  -2   8   7       26.38       24.73      2.92 o 
  -1   8   7       74.50       70.18      4.10 o 
   0   8   7       52.41       55.15      3.81 o 
   1 -10   8       62.47       63.59      4.37 o 
   2 -10   8       21.70       23.43      3.22 o 
   3 -10   8       18.88       19.85      2.87 o 
   4 -10   8       26.74       23.61      3.00 o 
   5 -10   8        3.20        3.40      2.01 o 
   6 -10   8       19.74       26.30      3.38 o 
  -1  -9   8       11.22       10.39      2.71 o 
   0  -9   8      241.27      243.75      7.60 o 
   1  -9   8       21.01       22.63      2.87 o 
   2  -9   8       67.97       75.07      4.34 o 
   3  -9   8       87.84       86.96      4.48 o 
   4  -9   8       23.49       19.50      2.71 o 
   5  -9   8       18.41       24.80      2.97 o 
   6  -9   8       52.83       50.64      3.71 o 
   7  -9   8        7.95        7.63      2.38 o 
  -2  -8   8       58.55       56.18      2.65 o 
  -1  -8   8        0.40       -0.66      1.70 o 
   0  -8   8       66.08       65.87      3.92 o 
   1  -8   8      150.28      140.81      5.46 o 
   2  -8   8      284.90      282.85      7.70 o 
   3  -8   8       28.51       33.08      2.00 o 
   4  -8   8       73.80       75.25      3.94 o 
   5  -8   8       26.32       31.84      2.92 o 
   6  -8   8       26.27       24.88      3.00 o 
   7  -8   8       57.29       61.97      3.95 o 
  -4  -7   8       38.46       32.12      3.39 o 
  -3  -7   8       51.27       57.61      2.82 o 
  -2  -7   8        1.00       -0.56      1.10 o 
  -1  -7   8       71.50       66.66      4.05 o 
   0  -7   8       71.28       80.70      4.15 o 
   1  -7   8       74.39       74.00      3.88 o 
   2  -7   8      149.36      153.54      3.82 o 
   3  -7   8       74.04       68.18      6.30 o 
   4  -7   8       39.19       42.79      2.04 o 
   5  -7   8      104.44      106.31      4.88 o 
   6  -7   8       41.10       46.41      3.70 o 
   7  -7   8       27.37       29.21      2.89 o 
  -4  -6   8       10.29       14.48      2.56 o 
  -3  -6   8       30.46       30.96      2.06 o 
  -2  -6   8      201.43      197.96      8.08 o 
   0  -6   8        8.07        9.89      2.04 o 
   1  -6   8      106.34      100.97      2.94 o 
   2  -6   8       90.67       84.58      2.67 o 
   3  -6   8      133.56      134.93      5.92 o 
   4  -6   8       60.58       51.37      2.13 o 
   5  -6   8       64.60       60.07      2.29 o 
   6  -6   8        2.44        3.21      1.20 o 
   7  -6   8       60.37       60.66      3.62 o 
   8  -6   8       12.27       11.19      2.44 o 
  -5  -5   8       86.69       93.08      4.70 o 
  -4  -5   8       25.69       25.17      2.87 o 
  -3  -5   8      308.18      309.75      8.00 o 
  -2  -5   8      109.74      113.54      3.07 o 
  -1  -5   8       15.99       16.25      3.05 o 
   0  -5   8      225.43      236.04      4.48 o 
   1  -5   8      239.56      220.36      4.18 o 
   2  -5   8      357.69      353.40      6.07 o 
   3  -5   8       89.12       88.19      2.57 o 
   4  -5   8       38.42       38.64      1.84 o 
   5  -5   8        0.41        0.44      0.91 o 
   6  -5   8       68.65       65.53      3.72 o 
   7  -5   8       72.10       68.44      3.91 o 
   8  -5   8        4.81        7.70      2.45 o 
  -6  -4   8       56.61       56.03      4.10 o 
  -5  -4   8       22.67       21.54      2.73 o 
  -4  -4   8      322.98      307.35      7.93 o 
  -3  -4   8      112.32      118.12      4.66 o 
  -2  -4   8       44.28       43.60      2.15 o 
  -1  -4   8        2.07        1.73      0.87 o 
   0  -4   8      300.90      284.05      7.45 o 
   1  -4   8      561.42      548.91      7.08 o 
   2  -4   8     1081.81     1067.49     11.39 o 
   3  -4   8       92.11       92.22      2.53 o 
   4  -4   8        7.83       10.74      1.23 o 
   5  -4   8        8.77       11.54      1.32 o 
   6  -4   8      154.84      151.10      5.39 o 
   7  -4   8       19.18       13.45      2.60 o 
   8  -4   8       67.29       62.21      4.36 o 
  -6  -3   8       19.06       23.36      3.01 o 
  -5  -3   8      219.01      208.54      6.56 o 
  -4  -3   8      185.34      176.46      5.74 o 
  -3  -3   8        0.60        1.11      1.35 o 
  -2  -3   8        0.93        1.90      1.29 o 
  -1  -3   8      125.66      126.98      2.42 o 
   0  -3   8      879.21      871.93      7.71 o 
   1  -3   8      313.40      317.77      7.08 o 
   2  -3   8      959.08      935.10     15.22 o 
   3  -3   8       11.69        7.54      1.05 o 
   4  -3   8       23.03       26.53      1.56 o 
   5  -3   8      434.03      428.39      9.33 o 
   6  -3   8       99.44       96.77      4.51 o 
   7  -3   8        5.81        2.97      2.14 o 
   8  -3   8       48.72       44.59      3.91 o 
  -7  -2   8        1.25        0.93      2.15 o 
  -6  -2   8       46.65       49.64      3.60 o 
  -5  -2   8      494.43      522.55     10.89 o 
  -4  -2   8       24.91       18.23      2.36 o 
  -3  -2   8        1.66        2.97      1.40 o 
  -2  -2   8       15.86       12.60      1.92 o 
  -1  -2   8      175.18      176.54      3.54 o 
   0  -2   8      718.44      719.07      6.54 o 
   1  -2   8      815.18      829.90      9.26 o 
   2  -2   8       62.10       64.20      2.04 o 
   3  -2   8        7.55       13.02      1.18 o 
   4  -2   8     1044.48     1023.32     16.54 o 
   5  -2   8      180.86      174.90      5.78 o 
   6  -2   8       15.02       13.96      2.77 o 
   7  -2   8       36.94       31.20      3.44 o 
   8  -2   8        0.25        0.75      2.46 o 
  -7  -1   8      191.50      193.38      6.78 o 
  -6  -1   8       21.38       21.52      2.86 o 
  -5  -1   8       67.97       79.71      4.05 o 
  -4  -1   8       45.98       45.88      3.04 o 
  -3  -1   8       64.69       74.72      3.44 o 
  -2  -1   8       16.48       16.84      2.57 o 
  -1  -1   8      270.95      269.13      4.34 o 
   0  -1   8      302.77      300.88      3.25 o 
   1  -1   8      142.30      137.18      1.74 o 
   2  -1   8       42.05       36.51      1.57 o 
   3  -1   8      508.82      512.81     10.00 o 
   4  -1   8        0.56        0.83      1.65 o 
   5  -1   8      119.80      117.73      4.91 o 
   6  -1   8      139.25      140.03      5.73 o 
   7  -1   8        1.34       -3.01      2.01 o 
  -8   0   8      127.97      132.65      5.87 o 
  -7   0   8      243.02      247.47      7.57 o 
  -6   0   8       39.96       39.94      3.31 o 
  -5   0   8      182.18      178.43      5.78 o 
  -4   0   8        9.75        7.36      1.79 o 
  -3   0   8       39.68       36.49      2.59 o 
  -2   0   8      226.25      234.64      4.05 o 
  -1   0   8      210.74      216.78      2.80 o 
   0   0   8      150.67      149.11      2.19 o 
   1   0   8      143.53      137.85      2.10 o 
   2   0   8      572.01      572.03      6.59 o 
   3   0   8       26.34       29.64      2.59 o 
   4   0   8        4.00        3.28      1.78 o 
   5   0   8      251.95      237.30      7.06 o 
   6   0   8        1.12       -0.32      2.08 o 
   7   0   8        0.84       -2.90      1.93 o 
  -8   1   8      111.26      118.86      5.52 o 
  -7   1   8       32.83       33.80      3.34 o 
  -6   1   8      248.45      251.74      7.21 o 
  -5   1   8       47.17       52.01      3.40 o 
  -4   1   8        0.59       -0.84      1.35 o 
  -3   1   8      494.89      500.76      6.66 o 
  -2   1   8      345.24      364.53      4.05 o 
  -1   1   8       51.69       43.75      1.31 o 
   0   1   8      271.58      260.53      3.12 o 
   1   1   8      377.08      408.49      8.98 o 
   2   1   8      234.40      232.57      3.86 o 
   3   1   8      151.59      152.58      5.24 o 
   4   1   8      257.88      272.89      7.42 o 
   5   1   8        2.29        1.09      1.99 o 
   6   1   8       14.25       17.17      2.95 o 
  -8   2   8       19.99       24.34      3.29 o 
  -7   2   8      129.16      132.71      5.46 o 
  -6   2   8        5.18        3.55      2.04 o 
  -5   2   8        5.77        7.81      1.93 o 
  -4   2   8      624.89      651.53     11.56 o 
  -3   2   8      121.42      120.95      2.29 o 
  -2   2   8       18.88       17.66      1.03 o 
  -1   2   8       72.44       71.30      1.82 o 
   0   2   8      197.45      197.98      2.73 o 
   1   2   8      359.97      346.33      8.76 o 
   2   2   8      283.87      296.39      4.69 o 
   3   2   8      385.12      369.88      9.54 o 
   4   2   8       54.76       45.78      3.45 o 
   5   2   8       22.34       25.75      3.18 o 
   6   2   8       58.15       54.34      4.17 o 
  -8   3   8       65.30       71.85      4.50 o 
  -7   3   8       22.88       21.95      2.96 o 
  -6   3   8       28.49       17.60      2.65 o 
  -5   3   8      374.06      359.82      8.27 o 
  -4   3   8       14.84       14.20      1.99 o 
  -3   3   8        7.52        8.72      0.92 o 
  -2   3   8       58.34       57.82      1.64 o 
  -1   3   8       76.93       83.74      1.84 o 
   0   3   8       23.29       20.11      1.86 o 
   1   3   8      273.95      291.97      4.68 o 
   2   3   8      408.02      404.54      5.92 o 
   3   3   8      168.85      162.44      3.79 o 
   4   3   8        0.99       -1.92      1.74 o 
   5   3   8      103.88      102.10      5.24 o 
  -8   4   8       14.02       17.73      2.92 o 
  -7   4   8        0.69       -0.91      1.94 o 
  -6   4   8      187.59      189.65      6.14 o 
  -5   4   8      160.08      153.78      5.26 o 
  -4   4   8       13.80       12.84      1.94 o 
  -3   4   8       76.22       73.22      2.44 o 
  -2   4   8        7.16        3.91      1.29 o 
  -1   4   8       26.92       23.65      1.57 o 
   0   4   8      156.71      156.87      3.39 o 
   1   4   8      410.95      418.22      6.06 o 
   2   4   8       13.99       13.93      1.51 o 
   3   4   8       45.11       48.37      2.33 o 
   4   4   8       14.22       17.46      1.89 o 
  -8   5   8        0.35       -1.71      2.00 o 
  -7   5   8       91.26      100.11      4.97 o 
  -6   5   8       99.46       97.82      4.59 o 
  -5   5   8       47.88       47.79      2.35 o 
  -4   5   8      186.98      189.34      3.96 o 
  -3   5   8        0.40       -1.46      0.97 o 
  -2   5   8        7.02        3.96      1.62 o 
  -1   5   8       76.41       78.58      3.68 o 
   0   5   8      299.30      330.18      7.56 o 
   1   5   8       93.70       90.96      4.05 o 
   2   5   8        3.16        4.35      1.76 o 
   3   5   8       66.88       60.12      2.64 o 
  -7   6   8       43.78       51.52      3.94 o 
  -6   6   8        7.92       10.13      2.33 o 
  -5   6   8      152.04      154.32      3.85 o 
  -4   6   8      204.38      207.00      4.30 o 
  -3   6   8       22.00       19.75      2.51 o 
  -2   6   8       34.20       32.56      2.94 o 
  -1   6   8      137.83      151.11      5.14 o 
   0   6   8      109.75      102.40      4.39 o 
   1   6   8       49.04       34.16      2.96 o 
   2   6   8       81.42       90.18      4.44 o 
  -7   7   8        0.93       -1.61      1.91 o 
  -6   7   8      101.89      108.45      3.51 o 
  -5   7   8       69.52       70.79      5.53 o 
  -4   7   8        0.68       -2.37      1.58 o 
  -3   7   8        3.16        0.11      1.77 o 
  -2   7   8      124.61      127.81      5.01 o 
  -1   7   8       34.10       36.63      3.12 o 
   0   7   8      113.04      105.36      4.78 o 
  -5   8   8        5.54        2.22      2.15 o 
  -4   8   8        1.77       -0.39      1.80 o 
  -3   8   8       23.49       24.67      3.02 o 
   2 -10   9       14.76       13.43      2.70 o 
   3 -10   9        9.61        8.91      2.37 o 
   4 -10   9       30.94       34.11      3.59 o 
   5 -10   9       24.41       24.07      3.18 o 
   0  -9   9       65.04       58.80      4.35 o 
   1  -9   9       93.80       95.39      4.98 o 
   2  -9   9       14.56       16.00      2.61 o 
   3  -9   9       74.61       79.59      4.39 o 
   4  -9   9       12.89       10.74      2.55 o 
   5  -9   9       24.02       26.08      3.21 o 
   6  -9   9       63.28       62.63      4.07 o 
  -2  -8   9       15.99       23.42      2.14 o 
  -1  -8   9       30.68       31.11      2.85 o 
   0  -8   9      130.80      131.93      5.56 o 
   1  -8   9       16.96       14.75      2.51 o 
   2  -8   9       22.60       22.01      2.70 o 
   3  -8   9       36.76       36.82      2.43 o 
   4  -8   9       82.71       73.29      4.06 o 
   5  -8   9       91.21       91.15      4.49 o 
   6  -8   9       62.89       69.60      4.15 o 
   7  -8   9       12.31       17.57      2.70 o 
  -3  -7   9       88.91       88.71      4.48 o 
  -2  -7   9       47.15       46.96      2.38 o 
  -1  -7   9        2.35        1.47      1.19 o 
   0  -7   9       16.56       16.69      2.59 o 
   1  -7   9       18.75       20.19      2.59 o 
   2  -7   9       34.50       36.42      2.05 o 
   3  -7   9       54.22       46.18      2.22 o 
   4  -7   9      175.03      178.20      4.07 o 
   5  -7   9       20.06       26.64      1.87 o 
   6  -7   9       32.76       30.30      2.03 o 
  -4  -6   9      216.16      228.42      7.47 o 
  -3  -6   9       61.61       66.27      4.10 o 
  -2  -6   9       15.05       12.54      1.63 o 
  -1  -6   9      110.34      107.06      3.16 o 
   0  -6   9        3.85        1.92      1.62 o 
   1  -6   9       22.93       25.93      1.79 o 
   2  -6   9       77.51       68.06      2.52 o 
   3  -6   9       51.46       50.68      4.02 o 
   4  -6   9       45.61       50.92      2.19 o 
   5  -6   9      108.72      102.75      3.10 o 
   6  -6   9        8.41       11.43      2.04 o 
   7  -6   9       35.06       35.65      3.13 o 
  -5  -5   9      156.90      153.59      6.15 o 
  -4  -5   9       30.76       35.58      3.49 o 
  -3  -5   9      178.50      162.94      5.87 o 
  -2  -5   9       98.95      100.09      3.02 o 
  -1  -5   9       27.42       27.15      1.70 o 
   0  -5   9      103.30      105.40      3.11 o 
   1  -5   9      212.53      204.79      4.18 o 
   2  -5   9        6.88        6.93      1.20 o 
   3  -5   9       90.06       96.85      2.80 o 
   4  -5   9      150.88      151.31      3.56 o 
   5  -5   9       82.25       79.19      3.18 o 
   6  -5   9        7.73        8.57      2.06 o 
   7  -5   9       69.91       65.71      4.11 o 
  -6  -4   9       54.47       49.57      3.93 o 
  -5  -4   9       54.06       55.35      3.89 o 
  -4  -4   9      180.91      167.91      5.95 o 
  -3  -4   9      254.80      258.80      7.28 o 
  -2  -4   9       22.72       22.86      1.82 o 
  -1  -4   9       27.05       25.67      1.35 o 
   0  -4   9       70.79       61.06      2.02 o 
   1  -4   9      403.83      394.14     10.77 o 
   2  -4   9      246.89      237.52      4.34 o 
   3  -4   9       67.36       70.13      2.38 o 
   4  -4   9       88.01       78.51      2.52 o 
   5  -4   9      137.55      143.89      5.24 o 
   6  -4   9       84.20       81.19      4.24 o 
   7  -4   9       29.27       27.07      3.13 o 
  -6  -3   9       30.12       30.29      3.40 o 
  -5  -3   9       30.67       28.92      3.14 o 
  -4  -3   9      335.23      346.26      8.63 o 
  -3  -3   9       86.00       87.61      4.06 o 
  -2  -3   9      129.71      145.63      4.99 o 
  -1  -3   9       30.80       30.23      1.60 o 
   0  -3   9       48.21       46.70      1.57 o 
   1  -3   9      200.43      199.12      5.67 o 
   2  -3   9      515.81      519.30      6.88 o 
   3  -3   9      117.23      117.38      2.93 o 
   4  -3   9      126.40      117.70      4.65 o 
   5  -3   9      100.30       93.37      4.41 o 
   6  -3   9       62.80       60.95      4.00 o 
   7  -3   9       58.49       57.83      4.03 o 
  -7  -2   9        0.67       -3.02      2.04 o 
  -6  -2   9      146.21      151.40      5.99 o 
  -5  -2   9      111.12      112.35      5.02 o 
  -4  -2   9      178.70      175.90      5.86 o 
  -3  -2   9       92.80       90.42      4.03 o 
  -2  -2   9        3.30        0.98      1.67 o 
  -1  -2   9        8.96       10.57      1.26 o 
   0  -2   9      239.49      245.10      3.39 o 
   1  -2   9       61.51       68.13      1.74 o 
   2  -2   9      562.62      545.58      5.42 o 
   3  -2   9       15.79       16.29      2.44 o 
   4  -2   9       57.65       62.45      3.64 o 
   5  -2   9      158.76      146.66      5.49 o 
   6  -2   9      199.67      186.20      6.53 o 
   7  -2   9       56.51       51.14      3.98 o 
  -7  -1   9       12.88       14.28      2.82 o 
  -6  -1   9      225.87      231.32      7.32 o 
  -5  -1   9      311.77      336.25      8.51 o 
  -4  -1   9      146.06      152.59      5.37 o 
  -3  -1   9        5.47        4.33      1.51 o 
  -2  -1   9        1.10        0.51      0.84 o 
  -1  -1   9      227.64      215.74      3.98 o 
   0  -1   9      314.04      321.41      4.95 o 
   1  -1   9      207.48      208.68      3.78 o 
   2  -1   9       25.77       26.15      1.14 o 
   3  -1   9       21.65       24.32      2.55 o 
   4  -1   9      278.87      270.09      7.29 o 
   5  -1   9      214.53      228.89      7.09 o 
   6  -1   9      165.61      162.21      6.23 o 
   7  -1   9        0.68       -0.94      2.19 o 
  -7   0   9      105.57       96.33      5.05 o 
  -6   0   9       72.21       77.22      4.36 o 
  -5   0   9      517.84      505.64     10.72 o 
  -4   0   9       73.51       74.47      3.92 o 
  -3   0   9        0.60        0.95      1.38 o 
  -2   0   9      227.49      235.68      4.30 o 
  -1   0   9      427.68      435.54      4.53 o 
   0   0   9       95.40       96.00      1.86 o 
   1   0   9       10.22       10.99      0.87 o 
   2   0   9       25.05       24.54      1.44 o 
   3   0   9       76.87       76.57      3.83 o 
   4   0   9      156.51      156.58      5.61 o 
   5   0   9      259.53      259.54      7.67 o 
   6   0   9        7.88        3.91      2.26 o 
  -7   1   9       13.01       10.74      2.75 o 
  -6   1   9      237.64      235.62      7.24 o 
  -5   1   9      221.89      229.93      6.83 o 
  -4   1   9        4.61        6.34      1.85 o 
  -3   1   9      386.75      372.92      5.75 o 
  -2   1   9       75.09       76.56      1.87 o 
  -1   1   9      185.06      191.10      2.81 o 
   0   1   9      254.73      252.72      4.19 o 
   1   1   9        0.91       -0.74      0.73 o 
   2   1   9       93.21       90.73      2.49 o 
   3   1   9      246.23      252.16      4.44 o 
   4   1   9      306.45      313.47      8.31 o 
   5   1   9       37.13       34.93      3.43 o 
   6   1   9        8.54        3.91      2.42 o 
  -8   2   9        9.49        7.77      2.62 o 
  -7   2   9       40.43       37.13      3.50 o 
  -6   2   9      136.53      141.92      5.65 o 
  -5   2   9        0.66       -1.69      1.60 o 
  -4   2   9      187.68      189.72      5.76 o 
  -3   2   9      121.08      121.02      2.42 o 
  -2   2   9       74.15       75.07      1.89 o 
  -1   2   9      213.15      205.31      2.99 o 
   0   2   9       23.74       25.47      1.54 o 
   1   2   9        3.88        2.29      1.02 o 
   2   2   9      317.96      309.43      4.98 o 
   3   2   9      158.51      159.63      4.06 o 
   4   2   9      161.80      164.03      3.95 o 
   5   2   9       41.34       39.64      3.63 o 
  -8   3   9       74.48       78.43      4.71 o 
  -7   3   9       59.31       49.64      3.79 o 
  -6   3   9       20.01       15.34      2.78 o 
  -5   3   9      105.72      110.86      4.69 o 
  -4   3   9      187.50      186.05      3.87 o 
  -3   3   9        6.35        4.53      0.87 o 
  -2   3   9      165.20      162.51      2.76 o 
  -1   3   9        1.24        2.26      0.98 o 
   0   3   9        3.04        1.04      0.94 o 
   1   3   9       53.15       45.18      3.30 o 
   2   3   9      134.64      149.67      3.50 o 
   3   3   9        9.20        7.03      2.18 o 
   4   3   9      174.04      159.90      4.69 o 
  -7   4   9        2.10        3.52      2.23 o 
  -6   4   9       30.24       30.62      3.04 o 
  -5   4   9      180.42      176.62      5.85 o 
  -4   4   9       23.00       20.20      1.78 o 
  -3   4   9      278.12      280.20      4.93 o 
  -2   4   9        4.07        0.20      1.33 o 
  -1   4   9        0.43       -0.49      1.19 o 
   0   4   9       62.87       59.46      5.07 o 
   1   4   9       22.15       29.12      1.92 o 
   2   4   9       44.31       41.78      2.13 o 
   3   4   9       35.22       32.99      2.14 o 
  -7   5   9       47.21       57.00      4.19 o 
  -6   5   9      105.60       95.90      4.72 o 
  -5   5   9      111.25      117.49      3.46 o 
  -4   5   9       86.42       86.61      2.88 o 
  -3   5   9      151.48      152.52      5.09 o 
  -2   5   9       13.37        9.11      2.10 o 
  -1   5   9       54.57       54.70      3.20 o 
   0   5   9       32.02       35.35      2.92 o 
   1   5   9       62.36       57.75      3.42 o 
   2   5   9       23.97       28.01      2.97 o 
  -6   6   9       45.51       44.01      3.56 o 
  -5   6   9      155.86      166.31      6.73 o 
  -4   6   9       23.93       25.27      2.60 o 
  -3   6   9       37.75       42.91      3.34 o 
  -2   6   9       17.40       13.53      2.28 o 
  -1   6   9       84.81       90.52      4.30 o 
   0   6   9       37.26       40.29      3.17 o 
   1   6   9       25.09       27.13      2.97 o 
  -5   7   9       49.23       49.12      5.47 o 
  -4   7   9       21.68       20.20      2.83 o 
  -3   7   9       22.89       18.81      2.74 o 
  -2   7   9       12.90       10.52      2.34 o 
  -1   7   9       74.47       78.89      4.36 o 
   0  -9  10       19.87       18.59      3.00 o 
   1  -9  10      143.25      155.13      6.30 o 
   2  -9  10       12.44       11.45      2.43 o 
   3  -9  10        5.08        5.82      2.18 o 
   4  -9  10       19.77       26.91      3.13 o 
   5  -9  10       34.88       34.90      3.58 o 
  -1  -8  10       17.54       18.12      1.94 o 
   0  -8  10       84.84       78.34      4.68 o 
   1  -8  10       68.40       66.15      4.13 o 
   2  -8  10        5.56        6.35      1.35 o 
   3  -8  10       45.99       47.30      2.40 o 
   4  -8  10        0.62        0.38      1.08 o 
   5  -8  10       49.74       44.14      3.47 o 
   6  -8  10       78.20       70.28      4.14 o 
  -3  -7  10        4.45        7.69      2.37 o 
  -2  -7  10       12.35       12.98      2.11 o 
  -1  -7  10       93.22       84.63      3.79 o 
   0  -7  10      116.68      118.92      5.22 o 
   1  -7  10       25.34       27.32      2.01 o 
   2  -7  10        0.44        1.48      1.12 o 
   3  -7  10        0.46       -1.37      0.92 o 
   4  -7  10       37.38       35.40      2.17 o 
   5  -7  10       86.83       90.01      7.96 o 
   6  -7  10       79.55       78.88      2.98 o 
   7  -7  10        0.23       -0.10      1.78 o 
  -4  -6  10       19.84       22.48      3.03 o 
  -3  -6  10       32.37       35.50      3.32 o 
  -2  -6  10      225.71      218.36      4.76 o 
  -1  -6  10      139.78      137.99      7.36 o 
   1  -6  10        8.48        8.52      1.40 o 
   2  -6  10       11.53        8.88      1.46 o 
   3  -6  10       38.53       35.70      2.96 o 
   4  -6  10      173.55      176.75      4.10 o 
   5  -6  10       15.19       16.51      1.74 o 
   6  -6  10       18.48       16.37      2.61 o 
   7  -6  10        8.29        7.24      2.20 o 
  -4  -5  10       58.35       60.59      4.04 o 
  -3  -5  10      136.22      131.00      5.47 o 
  -2  -5  10      181.56      175.87      4.13 o 
  -1  -5  10      230.40      219.36      4.46 o 
   0  -5  10      106.91      106.79      2.58 o 
   1  -5  10        6.37        7.97      1.71 o 
   2  -5  10       27.84       23.46      1.80 o 
   3  -5  10      148.43      147.69      3.58 o 
   4  -5  10       74.79       82.54      2.77 o 
   5  -5  10       33.83       34.74      3.20 o 
   6  -5  10       15.58       16.60      2.55 o 
   7  -5  10       29.13       29.09      3.22 o 
  -5  -4  10       48.32       53.00      3.96 o 
  -4  -4  10       63.25       54.09      3.76 o 
  -3  -4  10      185.36      183.30      6.29 o 
  -2  -4  10       34.38       36.69      3.03 o 
  -1  -4  10      287.30      283.12      4.18 o 
   0  -4  10       42.38       40.50      1.67 o 
   1  -4  10      130.99      124.72      4.75 o 
   2  -4  10       40.51       45.06      2.13 o 
   3  -4  10      217.07      202.85      4.16 o 
   4  -4  10       53.85       49.74      3.37 o 
   5  -4  10       49.80       50.00      3.51 o 
   6  -4  10       22.01       30.01      3.25 o 
   7  -4  10       26.79       18.33      2.92 o 
  -6  -3  10        1.48        0.78      2.06 o 
  -5  -3  10      143.39      128.94      5.70 o 
  -4  -3  10      112.68      104.75      4.84 o 
  -3  -3  10       36.50       37.04      3.06 o 
  -2  -3  10      149.08      153.92      5.41 o 
  -1  -3  10       20.33       22.33      3.58 o 
   0  -3  10        4.44        2.97      0.85 o 
   1  -3  10      883.09      858.06      9.64 o 
   2  -3  10        6.02        4.23      1.16 o 
   3  -3  10       11.44       10.99      2.06 o 
   4  -3  10       74.94       70.02      3.90 o 
   5  -3  10      162.43      157.40      5.77 o 
   6  -3  10       13.47       14.58      2.80 o 
   7  -3  10       59.59       55.99      4.06 o 
  -6  -2  10       43.61       38.41      3.61 o 
  -5  -2  10       13.48       12.81      2.66 o 
  -4  -2  10       94.56       99.05      4.65 o 
  -3  -2  10      335.46      330.75      8.16 o 
  -2  -2  10       19.84       16.59      1.59 o 
  -1  -2  10        0.66       -0.07      0.94 o 
   0  -2  10      531.88      533.27      7.26 o 
   1  -2  10       16.09       12.18      1.07 o 
   2  -2  10       26.40       23.81      1.27 o 
   3  -2  10      122.30      128.04      4.92 o 
   4  -2  10       37.50       36.80      3.14 o 
   5  -2  10       66.93       62.58      4.00 o 
   6  -2  10       50.36       45.28      3.65 o 
  -6  -1  10      104.07      104.85      5.15 o 
  -5  -1  10        1.88        0.49      1.87 o 
  -4  -1  10      440.74      444.37      9.99 o 
  -3  -1  10       73.75       71.25      3.77 o 
  -2  -1  10       49.74       51.27      2.23 o 
  -1  -1  10      340.32      328.95      5.35 o 
   0  -1  10       12.32       12.48      1.29 o 
   1  -1  10       30.16       36.84      2.18 o 
   2  -1  10      298.82      285.08      7.30 o 
   3  -1  10        4.54        4.22      1.79 o 
   4  -1  10        1.81       -0.39      1.71 o 
   5  -1  10       93.98       88.73      4.61 o 
   6  -1  10       99.39       94.12      5.10 o 
  -7   0  10        6.97        6.49      2.49 o 
  -6   0  10       81.24       90.70      4.95 o 
  -5   0  10      324.08      321.50      8.52 o 
  -4   0  10      130.93      127.09      5.13 o 
  -3   0  10       17.66       13.05      1.76 o 
  -2   0  10      637.77      626.70      8.17 o 
  -1   0  10      107.15      103.17      2.87 o 
   0   0  10      132.11      127.13      3.07 o 
   1   0  10      694.44      715.66     12.93 o 
   2   0  10        9.02        5.58      1.82 o 
   3   0  10       14.39       14.87      2.49 o 
   4   0  10       60.26       65.95      3.96 o 
   5   0  10      125.47      128.19      5.64 o 
   6   0  10       47.50       44.12      4.05 o 
  -7   1  10       11.45       11.04      2.93 o 
  -6   1  10      108.90      110.14      5.20 o 
  -5   1  10      132.14      144.48      5.59 o 
  -4   1  10        1.59        0.34      1.57 o 
  -3   1  10      158.84      165.07      5.01 o 
  -2   1  10      192.18      195.40      3.08 o 
  -1   1  10      181.09      183.17      3.26 o 
   0   1  10      425.11      399.48      8.65 o 
   1   1  10       72.98       78.28      3.77 o 
   2   1  10       22.50       18.01      2.45 o 
   3   1  10       84.96       77.88      4.12 o 
   4   1  10       86.12       72.44      4.20 o 
   5   1  10      122.51      126.10      5.68 o 
  -7   2  10       12.87        9.29      2.71 o 
  -6   2  10       72.43       75.89      4.50 o 
  -5   2  10        0.36       -1.41      1.62 o 
  -4   2  10       85.74       82.47      4.18 o 
  -3   2  10       67.18       70.21      2.04 o 
  -2   2  10       56.35       57.02      1.82 o 
  -1   2  10      609.38      597.09      7.36 o 
   0   2  10       35.93       33.29      1.73 o 
   1   2  10       26.75       20.03      3.32 o 
   2   2  10       13.26       12.10      1.64 o 
   3   2  10      211.48      213.26      4.38 o 
   4   2  10       41.06       44.99      3.64 o 
  -7   3  10        9.88        8.99      2.59 o 
  -6   3  10       34.12       32.64      3.37 o 
  -5   3  10       30.59       25.01      2.97 o 
  -4   3  10       52.34       50.56      2.24 o 
  -3   3  10       16.67       13.33      1.25 o 
  -2   3  10      580.27      612.11      6.29 o 
  -1   3  10      143.94      148.66      3.45 o 
   0   3  10       13.62        8.96      1.29 o 
   1   3  10        1.93        1.75      1.71 o 
   2   3  10       40.75       36.56      2.21 o 
   3   3  10       37.66       38.81      2.24 o 
  -7   4  10        9.28        7.50      2.66 o 
  -6   4  10       42.89       38.29      3.55 o 
  -5   4  10       26.17       23.96      2.88 o 
  -4   4  10       79.01       75.56      2.75 o 
  -3   4  10       54.68       51.12      2.97 o 
  -2   4  10      187.51      195.36      5.63 o 
  -1   4  10        1.65        4.47      1.77 o 
   0   4  10       95.44       95.45      4.06 o 
   1   4  10        9.43        7.35      1.29 o 
   2   4  10        8.27       11.21      1.75 o 
  -6   5  10       21.81       21.65      3.01 o 
  -5   5  10        3.40        0.36      1.39 o 
  -4   5  10      266.13      279.76      6.04 o 
  -3   5  10       69.74       67.47      3.71 o 
  -2   5  10       31.94       37.57      3.10 o 
  -1   5  10       74.35       71.42      3.72 o 
   0   5  10       53.30       51.65      3.29 o 
   1   5  10       12.19       15.84      2.53 o 
  -5   6  10       66.47       61.56      2.99 o 
  -4   6  10       60.80       59.14      3.77 o 
  -3   6  10       32.14       31.99      3.24 o 
  -2   6  10       95.60       98.84      4.53 o 
  -1   6  10       20.85       22.49      2.80 o 
   0   6  10       45.37       46.53      3.41 o 
   3  -9  11        2.10        0.91      1.96 o 
   1  -8  11       94.16      118.86      5.64 o 
   2  -8  11       11.94       11.88      1.66 o 
   3  -8  11        5.09        3.32      1.37 o 
   4  -8  11        6.84        7.29      1.55 o 
   5  -8  11       25.97       31.72      3.19 o 
  -2  -7  11        0.83        0.46      1.53 o 
  -1  -7  11       86.82       80.08      3.07 o 
   0  -7  11       94.78      100.91      3.39 o 
   1  -7  11       15.60       15.32      1.82 o 
   2  -7  11       41.37       37.68      2.24 o 
   3  -7  11       11.60       12.00      1.71 o 
   4  -7  11        1.49        1.41      1.65 o 
   5  -7  11       57.20       57.84      5.28 o 
   6  -7  11       18.40       17.91      2.60 o 
  -3  -6  11        0.87        0.96      1.81 o 
  -2  -6  11       78.92       71.60      3.97 o 
  -1  -6  11       84.44       84.92      3.02 o 
   0  -6  11      154.92      147.86      3.85 o 
   1  -6  11      200.92      194.34      4.58 o 
   2  -6  11        0.85       -0.50      1.16 o 
   3  -6  11        4.94        2.48      1.19 o 
   4  -6  11       91.79       91.40      3.11 o 
   5  -6  11       69.07       67.80      4.09 o 
   6  -6  11       24.35       25.72      3.14 o 
  -4  -5  11        0.30       -0.92      1.82 o 
  -3  -5  11       22.17       21.20      3.00 o 
  -2  -5  11      117.44      104.17      4.92 o 
  -1  -5  11       82.10       84.73      2.94 o 
   0  -5  11      609.30      619.03      8.55 o 
   1  -5  11        9.69        8.95      1.23 o 
   2  -5  11        6.55        5.92      1.40 o 
   3  -5  11       67.67       73.54      2.78 o 
   4  -5  11      137.92      141.27      5.46 o 
   5  -5  11       25.17       26.20      2.97 o 
   6  -5  11       13.54       10.58      2.36 o 
  -4  -4  11        9.00        7.74      2.40 o 
  -3  -4  11       20.10       22.46      2.90 o 
  -2  -4  11       56.42       60.98      3.81 o 
  -1  -4  11      397.30      399.37      5.34 o 
   0  -4  11      126.23      122.39      2.76 o 
   1  -4  11       22.97       17.49      3.21 o 
   2  -4  11      325.89      319.01      8.21 o 
   3  -4  11       64.84       67.93      5.15 o 
   4  -4  11      111.88      119.37      5.12 o 
   5  -4  11       27.35       27.88      3.19 o 
   6  -4  11       10.54        9.88      2.44 o 
  -5  -3  11       47.24       45.51      3.82 o 
  -4  -3  11        0.39        0.68      1.83 o 
  -3  -3  11        9.34        7.22      2.11 o 
  -2  -3  11      241.08      238.30      7.03 o 
  -1  -3  11      167.69      176.16      4.17 o 
   0  -3  11       11.16        9.11      1.10 o 
   1  -3  11       68.90       81.79      2.37 o 
   2  -3  11       83.61       81.36      2.15 o 
   3  -3  11      136.20      143.04      5.51 o 
   4  -3  11      160.22      164.74      5.96 o 
   5  -3  11        1.61        0.21      1.71 o 
   6  -3  11        1.84        0.05      1.80 o 
  -5  -2  11      133.82      120.29      5.57 o 
  -4  -2  11        2.97        2.23      1.87 o 
  -3  -2  11      236.25      241.46      7.22 o 
  -2  -2  11       79.80       78.16      2.92 o 
  -1  -2  11       22.05       21.54      3.85 o 
   0  -2  11      175.76      188.51      4.12 o 
   1  -2  11      342.80      344.89      5.69 o 
   2  -2  11        1.80        2.60      1.65 o 
   3  -2  11       80.75       78.60      4.13 o 
   4  -2  11       16.41       18.29      2.63 o 
   5  -2  11        1.80        1.79      1.92 o 
   6  -2  11        3.66        2.87      2.22 o 
  -6  -1  11       25.58       26.62      3.43 o 
  -5  -1  11       13.27       11.18      2.56 o 
  -4  -1  11      114.44      120.51      5.22 o 
  -3  -1  11      182.30      191.88      6.32 o 
  -2  -1  11       76.19       69.23      2.70 o 
  -1  -1  11      439.53      440.84      6.69 o 
   0  -1  11      541.28      548.82      7.53 o 
   1  -1  11        1.12        0.11      1.62 o 
   2  -1  11      111.99       96.88      4.44 o 
   3  -1  11       25.17       29.31      3.05 o 
   4  -1  11        0.67       -0.95      1.75 o 
   5  -1  11       55.67       54.82      3.93 o 
  -6   0  11       21.94       29.33      3.57 o 
  -5   0  11       74.97       80.67      4.52 o 
  -4   0  11       63.32       56.35      3.92 o 
  -3   0  11        6.24        3.06      1.32 o 
  -2   0  11      289.26      311.35      5.49 o 
  -1   0  11      348.03      356.08      5.79 o 
   0   0  11       36.14       39.45      3.04 o 
   1   0  11      224.93      218.67      6.46 o 
   2   0  11      143.67      134.22      5.25 o 
   3   0  11        0.38        1.49      1.86 o 
   4   0  11       72.13       77.62      4.48 o 
   5   0  11       36.85       39.72      3.66 o 
  -6   1  11       38.60       36.62      3.80 o 
  -5   1  11       90.13       88.63      4.68 o 
  -4   1  11        9.71        1.51      2.06 o 
  -3   1  11       62.40       63.41      2.65 o 
  -2   1  11      168.97      172.98      3.99 o 
  -1   1  11        3.08        1.97      1.13 o 
   0   1  11      373.08      363.48      8.55 o 
   1   1  11      194.91      204.22      6.37 o 
   2   1  11       18.46       22.98      2.78 o 
   3   1  11       46.02       47.23      3.57 o 
   4   1  11       66.96       60.81      4.25 o 
  -6   2  11        9.66        6.11      2.45 o 
  -5   2  11        2.07        1.46      1.95 o 
  -4   2  11        1.15       -0.26      1.64 o 
  -3   2  11      100.18      116.78      3.37 o 
  -2   2  11        0.41       -0.34      1.07 o 
  -1   2  11      192.21      188.24      5.85 o 
   0   2  11       96.26       90.82      4.14 o 
   1   2  11       51.92       55.01      3.44 o 
   2   2  11       41.51       46.52      3.53 o 
   3   2  11       36.19       40.79      3.59 o 
  -6   3  11        4.53        1.34      2.32 o 
  -5   3  11       27.41       25.46      3.09 o 
  -4   3  11        0.35       -1.98      1.82 o 
  -3   3  11       14.27       17.26      1.73 o 
  -2   3  11       63.69       67.73      2.48 o 
  -1   3  11      204.79      198.98      4.10 o 
   0   3  11       16.96       17.64      2.55 o 
   1   3  11       29.29       35.11      3.13 o 
   2   3  11        3.48        6.47      2.00 o 
  -6   4  11       48.13       44.33      3.86 o 
  -5   4  11       50.19       46.88      3.60 o 
  -4   4  11        4.85        1.74      1.29 o 
  -3   4  11       40.90       42.37      3.25 o 
  -2   4  11      145.74      149.81      5.07 o 
  -1   4  11       77.62       89.38      4.09 o 
   0   4  11       31.87       29.83      2.68 o 
   1   4  11       13.39       10.78      2.09 o 
  -5   5  11        5.14        2.47      2.32 o 
  -4   5  11       32.39       31.94      3.03 o 
  -3   5  11       25.79       22.91      2.78 o 
  -2   5  11       54.97       50.84      3.41 o 
  -1   5  11       71.96       74.73      3.92 o 
   0   5  11       34.44       31.24      2.93 o 
   2  -8  12       42.50       45.40      3.89 o 
   3  -8  12       44.42       50.80      2.80 o 
  -1  -7  12       29.40       23.32      2.17 o 
   0  -7  12       42.25       38.11      2.38 o 
   1  -7  12       30.34       35.15      3.52 o 
   2  -7  12       54.11       63.04      4.02 o 
   3  -7  12       11.61       10.58      1.67 o 
   4  -7  12        8.12        7.38      2.26 o 
  -2  -6  12       11.66       10.38      2.49 o 
  -1  -6  12      155.64      152.28      5.30 o 
   0  -6  12       23.25       28.06      2.44 o 
   1  -6  12       91.67       92.79      2.66 o 
   2  -6  12        6.72        4.64      1.40 o 
   3  -6  12       37.45       39.10      2.71 o 
   4  -6  12       77.92       88.28      4.42 o 
   5  -6  12       23.32       22.18      2.92 o 
  -3  -5  12       13.56       12.00      2.59 o 
  -2  -5  12       33.37       32.71      3.53 o 
  -1  -5  12       13.09       13.79      1.78 o 
   0  -5  12      195.74      193.60      3.72 o 
   1  -5  12      160.53      155.52      3.28 o 
   2  -5  12        7.79        5.97      1.12 o 
   3  -5  12      112.90      113.90      3.55 o 
   4  -5  12       65.96       69.28      4.15 o 
   5  -5  12       66.14       78.36      4.51 o 
  -4  -4  12       35.74       40.46      3.77 o 
  -3  -4  12        3.19        0.18      1.81 o 
  -2  -4  12        0.38        1.55      1.95 o 
  -1  -4  12       73.55       70.41      2.96 o 
   0  -4  12      155.47      161.71      3.31 o 
   1  -4  12        0.52       -0.87      0.81 o 
   2  -4  12      123.08      134.98      2.96 o 
   3  -4  12       46.81       51.44      3.80 o 
   4  -4  12       92.12       91.57      4.80 o 
   5  -4  12       89.40       90.44      4.94 o 
  -4  -3  12       34.80       37.22      3.50 o 
  -3  -3  12        0.45       -0.24      1.58 o 
  -2  -3  12       65.75       66.57      4.04 o 
  -1  -3  12       53.95       61.17      4.52 o 
   0  -3  12        3.54        3.18      1.28 o 
   1  -3  12       24.89       24.21      1.61 o 
   2  -3  12       80.40       79.31      4.25 o 
   3  -3  12        9.84       14.22      2.55 o 
   4  -3  12      227.67      234.00      7.49 o 
   5  -3  12        8.82        6.20      2.38 o 
  -5  -2  12       16.13       14.39      2.81 o 
  -4  -2  12        1.39        3.77      2.04 o 
  -3  -2  12       23.90       23.52      3.11 o 
  -2  -2  12      249.15      247.17      9.03 o 
  -1  -2  12       23.58       23.44      1.95 o 
   0  -2  12       12.19       13.86      4.04 o 
   1  -2  12        2.64        2.72      1.71 o 
   2  -2  12       12.99       13.98      2.49 o 
   3  -2  12      199.76      213.07      6.97 o 
   4  -2  12      132.54      135.63      5.67 o 
   5  -2  12        0.30        0.17      1.93 o 
  -5  -1  12       50.91       45.32      3.88 o 
  -4  -1  12        5.16        7.27      2.37 o 
  -3  -1  12      175.57      191.33      6.56 o 
  -2  -1  12       72.60       75.76      2.95 o 
  -1  -1  12       21.14       22.22      1.86 o 
   0  -1  12        9.83       13.49      1.56 o 
   1  -1  12       52.46       52.42      3.56 o 
   2  -1  12      203.76      203.52      6.65 o 
   3  -1  12      132.31      138.71      5.63 o 
   4  -1  12       16.59       22.81      3.04 o 
  -5   0  12       30.23       29.12      3.48 o 
  -4   0  12       76.18       73.39      4.34 o 
  -3   0  12       27.46       28.82      2.21 o 
  -2   0  12        0.51       -1.04      1.07 o 
  -1   0  12      115.36      121.64      3.57 o 
   0   0  12       38.95       40.46      3.18 o 
   1   0  12      146.46      144.60      5.55 o 
   2   0  12      182.52      178.45      6.28 o 
   3   0  12       31.63       35.94      3.30 o 
   4   0  12       23.60       25.73      3.41 o 
  -5   1  12       28.61       20.94      3.15 o 
  -4   1  12       15.07       11.72      2.48 o 
  -3   1  12        0.42       -0.34      1.22 o 
  -2   1  12       51.20       56.96      3.45 o 
  -1   1  12       12.86       18.66      2.59 o 
   0   1  12      103.21      104.08      4.61 o 
   1   1  12       47.72       50.04      3.47 o 
   2   1  12       60.09       57.87      3.92 o 
   3   1  12       39.75       37.40      3.40 o 
  -5   2  12       23.14       20.32      3.25 o 
  -4   2  12        9.51        4.82      2.24 o 
  -3   2  12        3.10        3.54      2.73 o 
  -2   2  12       23.28       25.24      2.65 o 
  -1   2  12       38.24       38.56      3.04 o 
   0   2  12       23.36       21.32      2.57 o 
   1   2  12        0.91        1.22      1.83 o 
   2   2  12       96.06       92.10      4.77 o 
  -5   3  12       18.46       13.39      2.77 o 
  -4   3  12       18.33       17.17      2.93 o 
  -1   3  12       14.63       13.36      2.19 o 
   0   3  12        2.95        1.37      1.57 o 
   1   3  12       38.36       38.56      3.22 o 
   0  -6  13       12.70       11.65      1.50 o 
   1  -6  13       58.57       55.30      2.25 o 
   2  -6  13       49.29       48.84      2.14 o 
   3  -6  13        1.67        2.73      1.61 o 
  -2  -5  13       10.22        6.53      2.39 o 
  -1  -5  13       71.47       81.15      4.66 o 
   0  -5  13       42.90       47.89      2.10 o 
   1  -5  13       35.24       33.39      1.82 o 
   2  -5  13        4.24        2.18      1.13 o 
   3  -5  13      167.75      192.96      7.01 o 
   4  -5  13       32.92       33.46      3.67 o 
  -2  -4  13       16.85       22.85      3.10 o 
  -1  -4  13       60.98       62.14      2.93 o 
   0  -4  13       27.43       31.36      2.29 o 
   1  -4  13        2.87        1.69      1.15 o 
   2  -4  13        2.11        5.33      2.09 o 
   3  -4  13      107.91       99.06      5.01 o 
   4  -4  13        0.84        1.09      1.80 o 
  -3  -3  13       50.50       51.85      4.13 o 
  -2  -3  13       51.30       52.29      3.81 o 
  -1  -3  13       30.08       29.07      2.30 o 
   0  -3  13        0.62       -0.48      1.10 o 
   1  -3  13       13.62       12.15      1.72 o 
   2  -3  13       10.50       13.23      2.55 o 
   3  -3  13       14.62       14.82      2.67 o 
   4  -3  13       97.98      102.58      5.35 o 
  -4  -2  13      149.54      160.67      6.61 o 
  -3  -2  13      106.63      112.86      5.46 o 
  -2  -2  13       44.14       44.82      2.64 o 
  -1  -2  13        0.73        2.39      1.32 o 
   0  -2  13       60.31       61.36      3.08 o 
   1  -2  13       19.52       22.50      2.93 o 
   2  -2  13        1.54        3.03      1.92 o 
   3  -2  13       73.10       88.20      4.74 o 
   4  -2  13       44.66       50.53      3.91 o 
  -4  -1  13       72.92       78.86      4.89 o 
  -3  -1  13        4.49        4.74      2.40 o 
  -2  -1  13      141.45      138.08      4.01 o 
  -1  -1  13       87.38       91.39      3.26 o 
   0  -1  13       34.67       36.30      3.34 o 
   1  -1  13        3.03        2.95      1.93 o 
   2  -1  13       30.00       27.68      3.12 o 
   3  -1  13       45.89       48.91      3.85 o 
  -4   0  13        0.46       -1.95      2.09 o 
  -3   0  13       82.61       87.65      3.36 o 
  -2   0  13      147.22      147.92      9.09 o 
  -1   0  13       15.96       19.93      2.70 o 
   0   0  13        0.36       -0.56      1.64 o 
   1   0  13       70.47       65.66      4.06 o 
   2   0  13       16.43       15.51      2.62 o 
  -4   1  13       45.56       42.48      3.68 o 
  -3   1  13       90.43       93.78      3.67 o 
  -2   1  13       14.90       23.10      2.92 o 
  -1   1  13        1.51        0.41      1.66 o 
   0   1  13        2.94        3.47      1.88 o 
   1   1  13       32.21       32.12      3.14 o 
   2   1  13       24.14       32.91      3.31 o 
  -3   2  13       12.82       18.84      2.68 o 
  -2   2  13       46.89       51.64      3.72 o 
  -1   2  13        7.21        7.74      2.09 o 
   0   2  13        3.64        5.93      2.05 o 
   0  -4  14       20.70       17.79      2.88 o 
   1  -4  14        2.36        2.30      1.34 o 
   2  -4  14       20.05       19.89      3.03 o 
  -1  -3  14       54.03       61.94     10.19 o 
   0  -3  14        6.95        6.15      1.56 o 
   1  -3  14       17.75       22.10      2.92 o 
   2  -3  14       23.48       34.04      3.40 o 
  -2  -2  14       53.87       54.54      2.90 o 
  -1  -2  14       75.24       69.97      3.11 o 
   0  -2  14       18.36       20.95      3.07 o 
   1  -2  14       18.95       19.34      2.90 o 
   2  -2  14        6.04        9.12      2.53 o 
  -2  -1  14       32.32       37.22      2.62 o 
  -1  -1  14       37.21       39.78      3.70 o 
   0  -1  14       54.46       53.51      3.86 o 
   1  -1  14        6.68        8.69      2.51 o 
  -2   0  14       30.82       34.72      3.37 o 
  -1   0  14       27.22       36.92      3.51 o 
   0   0  14       45.03       42.53      3.69 o 
                                                 
